# Supplementary material for: N-(2,5-Dimeth­oxy­phen­yl)-N′-(4-hy­droxy­pheneth­yl)urea
Source: Acta Crystallogr Sect E Struct Rep Online. 2010 Oct 2;66(Pt 11):o2705–6. doi: 10.1107/S1600536810038535 (PMC3009132; doi:10.1107/S1600536810038535)
Supplement: Supplementary file 2 [file e-66-o2705-Isup2.hkl]

#
# h,k,l, Fc-squared, Fo-squared, sigma(Fo-squared) and status flag
#
data_I
_shelx_title ' cnu667 in P2(1)/n'
_shelx_refln_list_code          4
_shelx_F_calc_maximum      177.23
_exptl_crystal_F_000       672.00
_reflns_d_resolution_high  0.8108
 
loop_
 _symmetry_equiv_pos_as_xyz
 'x, y, z'
 '-x+1/2, y+1/2, -z+1/2'
 '-x, -y, -z'
 'x-1/2, -y-1/2, z-1/2'
 
_cell_length_a    10.7275
_cell_length_b     9.6016
_cell_length_c    16.9388
_cell_angle_alpha  90.000
_cell_angle_beta  107.838
_cell_angle_gamma  90.000
 
_shelx_F_squared_multiplier     1.000
 
loop_
 _refln_index_h
 _refln_index_k
 _refln_index_l
 _refln_F_squared_calc
 _refln_F_squared_meas
 _refln_F_squared_sigma
 _refln_observed_status
   2   0   0     6743.71     6737.31    179.26 o
   4   0   0        0.62        2.96      0.56 o
   6   0   0      823.05      922.08     14.60 o
   8   0   0     1258.41     1252.56     61.60 o
  10   0   0        5.44       10.73      1.51 o
  12   0   0        0.65        2.62      1.36 o
   1   1   0     3109.57     3325.12     59.17 o
   2   1   0      100.93      111.87      2.97 o
   3   1   0      231.47      225.73      2.81 o
   4   1   0      490.59      533.75      6.58 o
   5   1   0        1.36        0.81      0.27 o
   6   1   0        2.80        3.16      0.37 o
   7   1   0       32.70       33.10      0.83 o
   8   1   0        8.23        6.55      0.61 o
   9   1   0       13.75       18.50      1.17 o
  10   1   0       12.00       12.98      1.13 o
  11   1   0       35.90       43.03      2.03 o
  12   1   0        3.74        4.49      1.13 o
   0   2   0     1102.80     1302.97     19.40 o
   1   2   0     9090.89     9713.07     62.89 o
   2   2   0     4854.61     4972.01     58.66 o
   3   2   0       26.23       35.99      0.88 o
   4   2   0      621.52      672.03      8.48 o
   5   2   0      470.99      561.95      7.79 o
   6   2   0       30.86       39.32      0.76 o
   7   2   0       14.14       13.87      0.67 o
   8   2   0      199.77      206.96      4.02 o
   9   2   0       28.55       24.39      1.23 o
  10   2   0       63.15       61.78      3.52 o
  11   2   0        5.46        6.97      0.97 o
  12   2   0        0.13       -0.44      2.09 o
   1   3   0     2777.61     3008.53     24.75 o
   2   3   0      621.45      762.20      7.41 o
   3   3   0      958.33     1067.75     12.02 o
   4   3   0       59.85       63.91      0.89 o
   5   3   0      361.71      341.07      4.47 o
   6   3   0        9.12        9.84      0.55 o
   7   3   0       35.74       28.18      1.37 o
   8   3   0       63.84       63.77      1.42 o
   9   3   0       24.45       17.32      0.94 o
  10   3   0       33.76       45.06      2.58 o
  11   3   0        0.72        0.09      1.03 o
  12   3   0        2.82        2.31      2.53 o
   0   4   0      147.07      150.87      2.74 o
   1   4   0        1.24        0.24      0.34 o
   2   4   0      488.42      479.10      5.64 o
   3   4   0        8.25       14.50      0.69 o
   4   4   0       61.31       55.17      1.01 o
   5   4   0      222.69      242.92      2.78 o
   6   4   0       50.01       60.14      1.49 o
   7   4   0       17.95       18.15      0.80 o
   8   4   0       48.56       47.49      3.23 o
   9   4   0        4.51        4.26      0.68 o
  10   4   0       41.17       34.42      2.11 o
  11   4   0        0.19       -0.31      1.01 o
   1   5   0      204.86      265.84      3.17 o
   2   5   0      243.56      230.00      3.63 o
   3   5   0       14.09        4.97      0.55 o
   4   5   0       12.34       17.66      0.75 o
   5   5   0      107.05       96.88      2.47 o
   6   5   0        1.24        0.71      0.51 o
   7   5   0       25.51       18.15      1.11 o
   8   5   0        3.79        5.16      0.84 o
   9   5   0       22.60       22.91      1.66 o
  10   5   0       15.96       15.90      1.60 o
  11   5   0        0.76        0.23      1.08 o
   0   6   0        0.50       -0.66      0.66 o
   1   6   0       61.86       67.34      1.55 o
   2   6   0       32.89       31.41      1.03 o
   3   6   0        3.97        0.38      0.54 o
   4   6   0      317.83      373.87      8.53 o
   5   6   0       29.88       39.64      1.75 o
   6   6   0        4.72        3.40      0.83 o
   7   6   0        0.00       -0.46      0.69 o
   8   6   0        0.01        1.24      0.81 o
   9   6   0       21.23       22.23      1.42 o
  10   6   0       44.06       39.94      2.97 o
   1   7   0       16.11       11.91      1.59 o
   2   7   0       68.13       98.77      3.44 o
   3   7   0       12.84       14.70      1.13 o
   4   7   0        0.03        0.54      0.73 o
   5   7   0       29.75       28.26      1.53 o
   6   7   0       11.13       13.32      1.18 o
   7   7   0        9.03        7.43      1.13 o
   8   7   0       25.44       25.05      1.93 o
   9   7   0        4.74        4.45      1.04 o
  10   7   0        0.02       -0.74      1.84 o
   0   8   0       78.29       49.33      6.09 o
   1   8   0        2.02        1.97      1.06 o
   2   8   0       58.03       62.57      3.99 o
   3   8   0        0.12       -0.45      0.88 o
   4   8   0       13.51        5.64      1.55 o
   5   8   0        1.56        1.96      1.31 o
   6   8   0        3.62        3.34      1.25 o
   7   8   0        0.77        0.58      1.10 o
   8   8   0        1.42       -0.33      1.11 o
   9   8   0        5.23        6.82      1.70 o
   1   9   0       10.65       16.65      1.70 o
   2   9   0       62.81       49.45      2.33 o
   3   9   0        0.27        0.50      1.42 o
   4   9   0        0.59        0.84      1.34 o
   5   9   0        7.99        7.26      1.74 o
   6   9   0       36.71       35.71      3.18 o
   7   9   0        0.00        1.23      1.36 o
   8   9   0        1.28       -0.11      1.87 o
   0  10   0        0.05       -1.31      1.66 o
   1  10   0        0.10        0.04      1.15 o
   2  10   0        7.45        4.62      1.64 o
   3  10   0       60.71       58.54      8.51 o
   4  10   0        8.74       11.00      2.13 o
   5  10   0        9.94        9.43      2.31 o
   6  10   0        0.37        0.33      2.20 o
   1  11   0        6.68       12.47      2.15 o
   2  11   0        5.33        5.41      2.17 o
   3  11   0        2.46       -0.90      1.72 o
   4  11   0        0.03        0.66      2.75 o
 -11   0   1       19.47       19.32      3.40 o
  -9   0   1       82.43       97.85      5.38 o
  -7   0   1       15.57       15.29      0.82 o
  -5   0   1     1936.08     2301.88     41.28 o
  -3   0   1      190.88      149.41      2.82 o
  -1   0   1      596.30      612.83     12.22 o
   1   0   1     6409.94     6183.59    103.43 o
   3   0   1        7.16        1.43      0.23 o
   5   0   1       54.36       64.76      1.12 o
   7   0   1      175.07      131.47      3.68 o
   9   0   1      110.59      124.67      4.21 o
  11   0   1       20.24       30.90      4.61 o
 -12   1   1        0.40       -0.19      0.87 o
 -11   1   1       45.22       36.58      1.71 o
 -10   1   1        3.31        1.20      0.79 o
  -9   1   1      107.23       99.87      3.66 o
  -8   1   1       35.89       30.83      1.36 o
  -7   1   1        3.97        3.57      0.46 o
  -6   1   1        7.48       17.53      0.61 o
  -5   1   1      348.88      380.26      6.07 o
  -4   1   1       33.52       23.63      0.79 o
  -3   1   1     1096.99     1111.14     11.76 o
  -2   1   1     6501.12     6222.52     64.88 o
  -1   1   1       20.04       21.13      0.34 o
   0   1   1      552.01      589.21      4.06 o
   1   1   1        2.61       13.86      2.25 o
   2   1   1      871.16     1116.21      6.71 o
   3   1   1        1.19        3.58      0.18 o
   4   1   1      270.55      327.69      4.11 o
   5   1   1       12.86       19.54      0.52 o
   6   1   1       62.50       68.47      1.23 o
   7   1   1      137.52      136.70      2.85 o
   8   1   1       74.66       82.63      1.30 o
   9   1   1       55.54       54.35      2.12 o
  10   1   1       86.30       86.41      2.46 o
  11   1   1        1.42        0.32      0.75 o
  12   1   1        2.18        1.32      1.16 o
 -12   2   1        0.65        1.88      1.05 o
 -11   2   1       22.11       19.13      1.41 o
 -10   2   1       17.65       15.29      1.22 o
  -9   2   1        8.16        8.85      1.00 o
  -8   2   1        0.74        1.46      0.59 o
  -7   2   1      140.93      152.15      3.06 o
  -6   2   1        0.79        0.86      0.35 o
  -5   2   1      153.10      176.01      3.19 o
  -4   2   1     1916.80     1994.44     24.11 o
  -3   2   1      476.31      423.58      4.38 o
  -2   2   1      190.31      137.47      2.37 o
  -1   2   1     2168.17     2160.20     28.38 o
   0   2   1     4826.80     4795.52     28.43 o
   1   2   1    12659.07    11813.95    265.36 o
   2   2   1       57.37       47.98      0.70 o
   3   2   1      215.01      197.09      2.32 o
   4   2   1        1.45        0.79      0.16 o
   5   2   1       54.58       69.13      0.85 o
   6   2   1      394.40      381.15      5.59 o
   7   2   1      501.89      523.64      9.95 o
   8   2   1      167.71      165.09      3.63 o
   9   2   1      598.37      633.94     18.22 o
  10   2   1        7.36       10.09      1.38 o
  11   2   1        2.45        1.99      0.97 o
  12   2   1       10.74       13.84      2.97 o
 -12   3   1        0.35       -0.88      2.20 o
 -11   3   1        1.97        1.01      0.84 o
 -10   3   1       75.55       63.72      3.12 o
  -9   3   1       44.11       43.07      2.22 o
  -8   3   1        4.04        6.44      0.72 o
  -7   3   1        1.53        0.37      0.45 o
  -6   3   1        1.73        0.68      0.36 o
  -5   3   1      782.21      872.61     14.79 o
  -4   3   1      236.00      243.95      3.70 o
  -3   3   1      378.95      409.67      5.93 o
  -2   3   1       82.13      104.98      1.90 o
  -1   3   1     1908.56     2041.17     24.22 o
   0   3   1     5041.98     5007.02     56.24 o
   1   3   1      127.70      116.17      1.61 o
   2   3   1      649.40      709.74      8.09 o
   3   3   1       70.90       69.92      0.81 o
   4   3   1        3.80        5.25      0.51 o
   5   3   1       99.40      117.67      1.76 o
   6   3   1        0.40        0.35      0.31 o
   7   3   1       47.25       52.87      1.61 o
   8   3   1        5.93        9.29      0.83 o
   9   3   1       38.48       34.25      2.82 o
  10   3   1       20.02       11.24      1.22 o
  11   3   1        0.14       -0.26      0.87 o
 -12   4   1        3.00        1.98      2.75 o
 -11   4   1        4.46        3.05      1.21 o
 -10   4   1       10.80       12.36      1.16 o
  -9   4   1      186.08      201.43     12.00 o
  -8   4   1        0.26       -0.69      0.69 o
  -7   4   1      219.48      231.88      5.22 o
  -6   4   1        5.20        7.22      0.62 o
  -5   4   1      531.46      554.88      7.09 o
  -4   4   1        0.25       -0.13      0.39 o
  -3   4   1      472.10      549.58      7.22 o
  -2   4   1      234.13      187.59      1.97 o
  -1   4   1     2823.57     2754.80     33.93 o
   0   4   1     3825.73     3864.85     30.35 o
   1   4   1       24.86       44.76      0.87 o
   2   4   1       37.93       52.90      0.91 o
   3   4   1       99.52      103.80      1.34 o
   4   4   1      287.24      286.58      3.65 o
   5   4   1       10.58        7.93      0.50 o
   6   4   1        7.00        9.27      0.64 o
   7   4   1        0.62        1.59      0.49 o
   8   4   1      589.98      605.23     25.52 o
   9   4   1        0.05       -0.16      0.88 o
  10   4   1       10.78       10.36      1.59 o
  11   4   1        5.18        6.63      1.21 o
 -11   5   1        2.79        3.44      1.25 o
 -10   5   1       22.12       20.84      1.39 o
  -9   5   1       21.42       25.09      1.57 o
  -8   5   1       35.02       32.85      1.52 o
  -7   5   1        4.10        4.65      0.87 o
  -6   5   1        1.03        0.75      0.66 o
  -5   5   1        3.56        3.37      0.56 o
  -4   5   1        0.37        1.31      0.47 o
  -3   5   1       55.90       63.64      1.21 o
  -2   5   1      414.67      398.69      5.27 o
  -1   5   1       32.55       22.62      0.94 o
   0   5   1        1.44       15.90      0.80 o
   1   5   1      455.54      543.31      6.91 o
   2   5   1      270.90      211.61      1.98 o
   3   5   1      235.86      289.07      4.43 o
   4   5   1        3.88        1.24      0.44 o
   5   5   1       74.09       80.29      1.91 o
   6   5   1       56.64       60.85      1.84 o
   7   5   1       12.03       11.67      0.78 o
   8   5   1        0.49        1.20      0.89 o
   9   5   1        5.63        5.95      1.13 o
  10   5   1        0.03       -0.62      0.95 o
  11   5   1        1.15        1.26      1.20 o
 -11   6   1        3.70        2.09      3.07 o
 -10   6   1        5.44        3.23      1.00 o
  -9   6   1       50.54       50.32      2.16 o
  -8   6   1        9.86        9.55      1.16 o
  -7   6   1        1.62        0.93      0.83 o
  -6   6   1        9.03        7.74      1.03 o
  -5   6   1        0.29        0.11      0.76 o
  -4   6   1       14.99       12.82      0.92 o
  -3   6   1        2.21        0.97      0.61 o
  -2   6   1      141.47      107.72      2.00 o
  -1   6   1       44.24       53.85      1.38 o
   0   6   1      397.38      380.10      6.33 o
   1   6   1       31.57       18.94      0.82 o
   2   6   1       19.97       23.53      1.05 o
   3   6   1      212.65      223.57      4.63 o
   4   6   1      318.67      350.79     13.12 o
   5   6   1       98.19       88.26      2.07 o
   6   6   1        0.15       -0.06      0.69 o
   7   6   1        4.40        4.40      0.86 o
   8   6   1       34.70       32.31      1.34 o
   9   6   1        4.91        4.87      1.18 o
  10   6   1        4.78        7.47      1.35 o
 -10   7   1        0.04        0.72      1.30 o
  -9   7   1        2.52        3.52      1.08 o
  -8   7   1       40.89       41.63      2.43 o
  -7   7   1        0.72       -0.60      0.87 o
  -6   7   1       82.72       85.25      5.99 o
  -5   7   1       32.11       33.20      2.17 o
  -4   7   1       28.27       26.70      1.46 o
  -3   7   1       95.03       97.78      4.20 o
  -2   7   1       10.93        9.81      1.19 o
  -1   7   1       21.51        7.27      1.09 o
   0   7   1        4.17        5.02      1.00 o
   1   7   1       96.36       97.62      2.81 o
   2   7   1        7.33        9.69      1.21 o
   3   7   1      116.86       88.77      3.49 o
   4   7   1        1.14        1.12      0.76 o
   5   7   1       26.86       24.97      1.46 o
   6   7   1        9.69        7.59      1.01 o
   7   7   1        7.70        7.36      1.02 o
   8   7   1        1.28        1.90      0.84 o
   9   7   1       17.73       19.61      1.91 o
  -9   8   1        7.69        8.47      1.91 o
  -8   8   1        2.06        1.89      1.16 o
  -7   8   1        0.22       -1.04      1.04 o
  -6   8   1       11.82        8.88      1.66 o
  -5   8   1        4.64        3.43      1.42 o
  -4   8   1        0.05        1.59      1.24 o
  -3   8   1        5.73       15.38      1.52 o
  -2   8   1       22.70       22.83      1.71 o
  -1   8   1        3.07        3.16      1.13 o
   0   8   1      120.24      111.14      8.27 o
   1   8   1       24.50       10.97      1.39 o
   2   8   1       16.42       13.58      1.46 o
   3   8   1       13.96       12.96      1.84 o
   4   8   1       96.69       95.04     10.60 o
   5   8   1       22.83       29.90      2.31 o
   6   8   1        3.38        2.34      1.49 o
   7   8   1        0.00        0.69      0.99 o
   8   8   1       19.96       19.02      1.66 o
   9   8   1        1.77        3.73      3.62 o
  -8   9   1        2.04        0.33      2.09 o
  -7   9   1       17.62       15.05      2.08 o
  -6   9   1        0.03        0.40      1.36 o
  -5   9   1        0.34       -0.11      1.39 o
  -4   9   1        1.52        1.94      1.47 o
  -3   9   1        4.01        1.47      1.35 o
  -2   9   1        0.64        0.22      1.10 o
  -1   9   1        7.74        4.41      1.28 o
   0   9   1        0.31        0.13      1.07 o
   1   9   1       83.87       92.94      3.02 o
   2   9   1       25.49       29.09      2.33 o
   3   9   1        2.47       -0.99      1.26 o
   4   9   1        5.82        8.01      1.70 o
   5   9   1        7.59        7.39      1.66 o
   6   9   1        0.00        0.28      1.29 o
   7   9   1        2.40        4.72      2.09 o
  -6  10   1        0.17       -0.88      2.20 o
  -5  10   1        0.48       -0.60      1.53 o
  -4  10   1        7.99        8.71      2.11 o
  -3  10   1        8.05       13.19      2.27 o
  -2  10   1        1.60        0.74      1.46 o
  -1  10   1        4.86        6.59      1.46 o
   0  10   1        8.23        6.31      1.47 o
   1  10   1        6.50        6.22      1.66 o
   2  10   1        6.21        4.03      1.87 o
   3  10   1        0.46       -0.33      1.53 o
   4  10   1        9.49       12.34      2.13 o
   5  10   1        2.95        1.79      1.53 o
   6  10   1        2.31        3.62      2.42 o
  -4  11   1        0.12        2.20      2.86 o
  -3  11   1        1.58        0.61      1.78 o
  -2  11   1        7.48        5.90      1.66 o
  -1  11   1        6.60        6.37      1.59 o
   0  11   1       10.18        4.82      1.53 o
   1  11   1        0.18       -1.32      1.46 o
   2  11   1        3.43        3.77      2.01 o
   3  11   1        8.10        4.65      2.00 o
   4  11   1        0.02       -1.43      2.53 o
 -12   0   2       59.95       73.58      6.97 o
 -10   0   2       59.38       59.82      3.68 o
  -8   0   2      120.08      111.82     10.21 o
  -6   0   2     1306.27     1489.09     15.78 o
  -4   0   2      325.31      275.11      2.32 o
  -2   0   2     6764.81     6222.09    125.03 o
   0   0   2      535.65      485.98      4.91 o
   2   0   2     3776.27     3835.07     67.98 o
   4   0   2       96.34       83.75      1.24 o
   6   0   2      140.31      158.44      3.81 o
   8   0   2     1686.90     1716.73     73.94 o
  10   0   2       55.33       69.63      2.61 o
  12   0   2        1.37        1.32      1.65 o
 -12   1   2       24.44       29.12      2.44 o
 -11   1   2       10.93       16.66      1.38 o
 -10   1   2        6.82        3.78      0.92 o
  -9   1   2       46.28       48.59      1.70 o
  -8   1   2        0.57        1.16      0.69 o
  -7   1   2       15.06       20.09      0.79 o
  -6   1   2      213.91      246.01      2.83 o
  -5   1   2     1727.64     1870.54     23.35 o
  -4   1   2      151.06      146.52      1.94 o
  -3   1   2       26.71       51.33      0.74 o
  -2   1   2    15217.43    15301.23    131.44 o
  -1   1   2       58.24       77.12      1.18 o
   0   1   2     2180.39     2228.24     22.21 o
   1   1   2       69.95       65.08      0.74 o
   2   1   2       39.42       41.37      0.75 o
   3   1   2       61.30       49.93      0.88 o
   4   1   2       46.33       50.26      2.13 o
   5   1   2      485.04      483.61     24.77 o
   6   1   2      196.41      229.41      2.95 o
   7   1   2       26.24       30.18      0.83 o
   8   1   2       52.97       38.89      1.11 o
   9   1   2       25.10       30.70      2.11 o
  10   1   2        0.20        1.45      0.69 o
  11   1   2       15.55       11.53      1.18 o
  12   1   2        1.54        3.95      2.20 o
 -12   2   2        0.63       -0.03      0.90 o
 -11   2   2       78.20       80.64      4.42 o
 -10   2   2        5.11        5.74      0.99 o
  -9   2   2       93.95       77.99      2.19 o
  -8   2   2      224.26      240.19      8.81 o
  -7   2   2      190.28      178.54      2.58 o
  -6   2   2      175.02      195.32      2.71 o
  -5   2   2      159.62      201.26      2.02 o
  -4   2   2      964.49      948.49     12.30 o
  -3   2   2      310.77      278.18      4.88 o
  -2   2   2       21.37       31.93      0.73 o
  -1   2   2    31410.63    18198.89   1307.77 o
   0   2   2    15191.88    14769.19    128.81 o
   1   2   2       90.00       91.80      0.96 o
   2   2   2     1237.67     1192.13    107.92 o
   3   2   2      822.53      903.24      8.78 o
   4   2   2       21.44       14.63      0.74 o
   5   2   2      222.66      240.96      4.56 o
   6   2   2      405.02      370.99     32.66 o
   7   2   2        9.76        6.13      1.42 o
   8   2   2       84.86       80.97      1.55 o
   9   2   2      192.97      198.90      8.34 o
  10   2   2       21.11       19.85      1.32 o
  11   2   2        2.01        0.76      0.89 o
 -12   3   2        0.44        1.20      1.14 o
 -11   3   2        0.00       -0.10      0.86 o
 -10   3   2       49.61       51.42      3.34 o
  -9   3   2        0.02       -0.18      0.75 o
  -8   3   2       95.51       81.41      3.11 o
  -7   3   2        2.59        1.91      0.56 o
  -6   3   2       21.52       27.98      0.86 o
  -5   3   2       46.42       49.38      1.07 o
  -4   3   2      126.85      102.24      1.62 o
  -3   3   2       90.00      124.66      1.31 o
  -2   3   2      825.86      833.20      6.97 o
  -1   3   2     3877.26     3866.63     28.36 o
   0   3   2     6329.61     6513.80     82.23 o
   1   3   2      439.10      392.07      3.10 o
   2   3   2      752.93      739.85      8.15 o
   3   3   2       56.45       57.13      1.13 o
   4   3   2      200.04      225.86      1.43 o
   5   3   2       33.23       36.16      2.65 o
   6   3   2       82.78       86.92      4.08 o
   7   3   2       20.88       18.52      0.80 o
   8   3   2       13.04       10.68      1.10 o
   9   3   2      175.27      171.60      8.02 o
  10   3   2        0.27       -0.63      0.79 o
  11   3   2        0.09       -0.07      0.89 o
 -12   4   2        2.34        1.35      1.19 o
 -11   4   2       14.87       15.47      1.37 o
 -10   4   2        6.91        8.62      1.18 o
  -9   4   2        7.13        8.98      1.08 o
  -8   4   2      105.06       93.35      3.50 o
  -7   4   2       62.09       61.33      2.23 o
  -6   4   2       14.13       17.17      0.91 o
  -5   4   2       11.60       14.73      0.80 o
  -4   4   2      270.26      345.30      3.15 o
  -3   4   2      248.33      313.54      3.74 o
  -2   4   2       67.06       76.73      1.37 o
  -1   4   2      231.63      191.14      1.75 o
   0   4   2       98.86       93.98      1.77 o
   1   4   2      299.82      265.82      2.99 o
   2   4   2      202.23      239.91      2.98 o
   3   4   2      102.61      131.31      1.21 o
   4   4   2        1.46        2.29      0.35 o
   5   4   2       18.83       19.96      0.63 o
   6   4   2       66.19       57.52      5.37 o
   7   4   2        4.07        1.35      0.44 o
   8   4   2      206.11      165.84     14.00 o
   9   4   2       14.17       16.49      1.68 o
  10   4   2        8.40        8.37      1.17 o
  11   4   2        0.10       -0.85      0.85 o
 -11   5   2        2.42        1.93      0.96 o
 -10   5   2       21.63       21.07      1.53 o
  -9   5   2       11.31        8.95      1.16 o
  -8   5   2       17.46       19.99      1.40 o
  -7   5   2       79.43       84.06      2.22 o
  -6   5   2        2.88        3.78      0.86 o
  -5   5   2        8.71        6.37      0.68 o
  -4   5   2      123.61      106.61      1.76 o
  -3   5   2        2.83        8.71      0.61 o
  -2   5   2      580.44      590.15      7.84 o
  -1   5   2      456.51      461.93      5.34 o
   0   5   2      298.56      263.32      5.16 o
   1   5   2      117.75       73.98      1.30 o
   2   5   2      443.16      465.22      8.17 o
   3   5   2       62.83       67.58      1.33 o
   4   5   2      221.15      209.95      2.71 o
   5   5   2        2.66        2.58      0.48 o
   6   5   2        2.14        3.51      0.48 o
   7   5   2       32.90       33.94      1.85 o
   8   5   2       96.47      104.22      4.96 o
   9   5   2        0.00       -0.66      0.83 o
  10   5   2        8.65        8.00      1.25 o
 -11   6   2        0.51        2.50      1.23 o
 -10   6   2        5.60        6.40      1.18 o
  -9   6   2       16.99       16.11      1.43 o
  -8   6   2       10.06       10.74      1.21 o
  -7   6   2       41.56       34.01      1.70 o
  -6   6   2       13.88       13.34      1.63 o
  -5   6   2        3.10        3.06      0.91 o
  -4   6   2       15.05       15.76      1.01 o
  -3   6   2        2.50        4.45      0.70 o
  -2   6   2       34.39       63.66      1.39 o
  -1   6   2        6.38        2.98      0.69 o
   0   6   2       16.94       14.28      0.74 o
   1   6   2        0.15        0.76      0.47 o
   2   6   2      125.06      106.20      2.05 o
   3   6   2        8.16        8.95      0.79 o
   4   6   2       59.04       61.65      2.02 o
   5   6   2       44.49       43.51      1.94 o
   6   6   2       19.11       18.22      1.12 o
   7   6   2       23.82       19.69      0.97 o
   8   6   2        3.02        2.90      0.99 o
   9   6   2       15.77       13.39      1.35 o
  10   6   2        6.10        4.14      1.04 o
 -10   7   2        9.79       11.53      1.70 o
  -9   7   2        8.23        9.79      1.36 o
  -8   7   2        9.91        9.41      1.28 o
  -7   7   2        5.29        4.73      1.12 o
  -6   7   2        7.48        5.45      1.13 o
  -5   7   2       44.51       43.66      1.97 o
  -4   7   2       17.23       13.96      1.13 o
  -3   7   2        4.02        9.68      1.09 o
  -2   7   2       84.91       67.80      3.03 o
  -1   7   2       20.61       16.88      1.44 o
   0   7   2       63.42       93.26      3.22 o
   1   7   2        0.00       -0.39      0.69 o
   2   7   2       96.09       90.43      2.52 o
   3   7   2        0.01        0.36      0.73 o
   4   7   2        0.43        1.10      0.76 o
   5   7   2        0.79        0.45      0.75 o
   6   7   2       26.16       26.45      1.40 o
   7   7   2        2.65        3.36      0.86 o
   8   7   2        2.49        4.08      1.15 o
   9   7   2        0.80       -1.00      1.00 o
  -9   8   2        4.26        5.88      1.95 o
  -8   8   2        4.43        2.80      1.31 o
  -7   8   2        0.18        0.05      1.31 o
  -6   8   2        5.29        1.48      1.32 o
  -5   8   2       11.29        9.42      1.78 o
  -4   8   2        2.89       -0.51      1.24 o
  -3   8   2        1.08        2.35      0.99 o
  -2   8   2        0.27        0.54      0.98 o
  -1   8   2        0.22       -0.20      1.05 o
   0   8   2       12.11       16.95      1.56 o
   1   8   2        3.28        2.49      1.08 o
   2   8   2       34.50       22.70      1.70 o
   3   8   2       12.00        7.15      1.55 o
   4   8   2        7.08        6.70      1.87 o
   5   8   2        6.18        4.54      1.25 o
   6   8   2        0.35       -1.00      1.01 o
   7   8   2        7.55        6.95      1.18 o
   8   8   2        3.67        6.31      1.39 o
  -8   9   2        0.07        1.65      2.31 o
  -7   9   2        4.54        4.89      1.63 o
  -6   9   2       15.62       13.06      2.05 o
  -5   9   2        8.71        8.70      1.81 o
  -4   9   2        0.24       -0.31      1.37 o
  -3   9   2        2.00        3.98      1.18 o
  -2   9   2       15.89       23.05      1.69 o
  -1   9   2        2.09        1.54      1.16 o
   0   9   2        0.51       -0.40      1.09 o
   1   9   2       39.35       54.06      2.47 o
   2   9   2        1.90        2.46      1.48 o
   3   9   2        0.38        1.08      1.31 o
   4   9   2        0.47        0.79      1.34 o
   5   9   2        0.65        2.01      1.34 o
   6   9   2        7.44        7.43      1.59 o
   7   9   2        0.01       -1.28      1.28 o
  -7  10   2        0.55        0.33      2.42 o
  -6  10   2        2.67        2.75      2.75 o
  -5  10   2       21.71       19.06      3.18 o
  -4  10   2        6.53        9.12      2.16 o
  -3  10   2        8.42       15.20      1.83 o
  -2  10   2        4.08        3.08      1.25 o
  -1  10   2        6.73        2.86      1.29 o
   0  10   2        3.47        2.05      1.32 o
   1  10   2       22.13       15.82      2.33 o
   2  10   2        1.50        3.10      1.79 o
   3  10   2       12.64        7.56      2.03 o
   4  10   2        6.42        4.46      1.69 o
   5  10   2        0.63       -1.21      1.87 o
   6  10   2        0.15       -1.48      1.48 o
  -4  11   2        8.91       12.39      2.48 o
  -3  11   2        0.16        1.03      1.97 o
  -2  11   2       11.46       12.78      1.91 o
  -1  11   2        0.11       -0.04      1.17 o
   0  11   2        0.06       -0.89      1.34 o
   1  11   2        2.18        3.85      2.05 o
   2  11   2        8.25        7.18      2.25 o
   3  11   2        0.10        1.21      2.53 o
   4  11   2        2.33       -0.86      1.77 o
 -13   0   3       35.60       55.35      4.50 o
 -11   0   3      170.51      159.13      4.43 o
  -9   0   3        0.09        0.12      1.05 o
  -7   0   3        0.39        2.01      0.76 o
  -5   0   3     5414.35     5454.01     45.89 o
  -3   0   3     3161.33     3252.37     27.68 o
  -1   0   3      924.51      760.39     18.28 o
   1   0   3     2228.52     2143.02     24.05 o
   3   0   3        2.44       14.55      0.61 o
   5   0   3     1527.86     1627.35     21.01 o
   7   0   3        9.71       16.52      1.53 o
   9   0   3      383.07      377.01     21.92 o
  11   0   3       56.18       59.10      4.06 o
 -13   1   3        2.99        4.72      1.81 o
 -12   1   3        0.33       -0.19      0.93 o
 -11   1   3        4.00        3.95      1.04 o
 -10   1   3        0.06       -0.49      0.80 o
  -9   1   3       44.33       34.05      2.49 o
  -8   1   3        0.84        0.82      0.69 o
  -7   1   3       58.85       72.21      1.47 o
  -6   1   3      110.73      128.28      1.63 o
  -5   1   3      521.89      530.55      6.25 o
  -4   1   3       34.28       54.69      0.89 o
  -3   1   3       16.24       28.90      0.67 o
  -2   1   3     1409.95     1386.83     12.29 o
  -1   1   3      470.21      594.21      5.16 o
   0   1   3     1336.66     1546.14     12.98 o
   1   1   3      395.35      441.87      3.05 o
   2   1   3      372.49      379.63     17.30 o
   3   1   3       26.86       29.97      0.54 o
   4   1   3      203.86      214.89      2.46 o
   5   1   3        9.70       13.19      0.59 o
   6   1   3        2.75        2.89      0.33 o
   7   1   3       67.49       75.16      1.40 o
   8   1   3      258.18      269.89      5.95 o
   9   1   3        4.63        3.34      0.87 o
  10   1   3       72.89       79.04      2.03 o
  11   1   3        2.70        2.28      0.87 o
 -12   2   3       65.64       56.83      3.69 o
 -11   2   3       13.42       17.86      1.46 o
 -10   2   3       65.57       56.61      1.95 o
  -9   2   3       40.92       37.93      1.64 o
  -8   2   3       14.43       16.70      1.19 o
  -7   2   3       35.81       36.83      1.23 o
  -6   2   3      400.73      453.55      4.01 o
  -5   2   3        0.24        0.47      0.35 o
  -4   2   3       16.51       32.74      0.75 o
  -3   2   3     3696.62     3430.50     48.47 o
  -2   2   3     3106.06     2982.09     44.68 o
  -1   2   3     1367.57     1345.51     10.64 o
   0   2   3      217.07      151.26      1.77 o
   1   2   3     3525.80     3595.06     33.99 o
   2   2   3      408.93      434.92      3.89 o
   3   2   3      266.02      299.19      3.17 o
   4   2   3      611.28      693.94      8.32 o
   5   2   3       23.03       20.39      1.02 o
   6   2   3       12.53       13.08      0.57 o
   7   2   3      305.39      299.83      9.20 o
   8   2   3      146.65      119.97     11.65 o
   9   2   3       36.71       39.63      2.55 o
  10   2   3        0.20        0.75      0.80 o
  11   2   3        2.05        1.53      0.86 o
 -12   3   3        0.18        0.12      0.94 o
 -11   3   3       54.08       43.35      2.28 o
 -10   3   3        5.87        5.35      1.08 o
  -9   3   3      173.92      163.78      6.02 o
  -8   3   3        9.88        8.29      1.01 o
  -7   3   3       20.31       24.47      1.15 o
  -6   3   3      469.16      507.16      7.50 o
  -5   3   3      137.55      155.70      2.83 o
  -4   3   3      495.87      481.70      8.21 o
  -3   3   3     1425.04     1275.69     17.06 o
  -2   3   3      215.92      289.38      4.36 o
  -1   3   3     1006.08      966.97      6.28 o
   0   3   3     2338.03     2386.35     26.21 o
   1   3   3        0.73        0.17      0.26 o
   2   3   3      167.09      151.84      1.70 o
   3   3   3      193.00      233.40      3.02 o
   4   3   3       30.66       39.04      0.80 o
   5   3   3      115.55      116.23      3.03 o
   6   3   3        3.00        3.02      0.85 o
   7   3   3       16.46       16.51      0.87 o
   8   3   3       52.64       48.18      2.80 o
   9   3   3       22.46       22.09      1.12 o
  10   3   3        0.57       -0.24      0.72 o
  11   3   3       11.89       12.29      2.42 o
 -12   4   3        3.52        9.94      2.14 o
 -11   4   3       12.23        9.58      1.25 o
 -10   4   3       44.95       45.93      3.23 o
  -9   4   3       31.02       26.70      1.54 o
  -8   4   3        6.58        5.97      0.99 o
  -7   4   3      282.19      278.19     11.17 o
  -6   4   3       35.49       33.22      1.33 o
  -5   4   3        1.15        1.72      0.54 o
  -4   4   3       20.88       19.35      0.77 o
  -3   4   3      273.65      303.16      2.90 o
  -2   4   3       92.64       70.92      1.33 o
  -1   4   3     1155.45     1113.17     11.56 o
   0   4   3      478.60      439.72      3.20 o
   1   4   3     1626.40     1732.78     21.75 o
   2   4   3        0.74        2.38      0.38 o
   3   4   3     1291.02     1522.75     14.43 o
   4   4   3       92.10       90.60      1.69 o
   5   4   3       11.72       12.43      1.49 o
   6   4   3      112.13      109.25      2.43 o
   7   4   3       64.78       70.77      3.08 o
   8   4   3       21.63       24.24      2.41 o
   9   4   3        1.18        3.21      1.28 o
  10   4   3        0.07        2.56      1.43 o
  11   4   3        1.16       -0.17      2.14 o
 -11   5   3        0.96        0.38      0.96 o
 -10   5   3        3.95        4.63      1.16 o
  -9   5   3       18.28       18.42      1.46 o
  -8   5   3       27.27       30.48      1.89 o
  -7   5   3        1.11        0.43      0.78 o
  -6   5   3        9.80        8.63      1.04 o
  -5   5   3      111.15       91.16      1.73 o
  -4   5   3       55.56       61.90      1.24 o
  -3   5   3        5.75        5.67      0.58 o
  -2   5   3      982.54     1077.31      8.66 o
  -1   5   3     2417.22     2321.69     18.55 o
   0   5   3      699.54      723.20      7.74 o
   1   5   3      621.25      706.56      9.99 o
   2   5   3      291.00      277.93      5.00 o
   3   5   3       15.53       18.45      0.70 o
   4   5   3       13.06       20.54      0.77 o
   5   5   3        3.49        5.59      0.59 o
   6   5   3      165.82      169.99      5.75 o
   7   5   3      143.71      149.11      4.96 o
   8   5   3       16.10       16.98      1.25 o
   9   5   3       67.19       72.65      3.32 o
  10   5   3       11.50        9.33      1.85 o
 -11   6   3        9.79       12.47      1.74 o
 -10   6   3        0.25       -0.39      0.96 o
  -9   6   3       14.77       15.96      1.48 o
  -8   6   3        8.82        6.38      1.15 o
  -7   6   3       61.85       55.24      3.19 o
  -6   6   3        8.21        5.45      1.06 o
  -5   6   3       15.20       14.61      1.08 o
  -4   6   3        2.59        1.76      0.60 o
  -3   6   3      131.88      119.72      2.77 o
  -2   6   3       40.05       43.29      1.36 o
  -1   6   3     2199.61     2032.43     17.23 o
   0   6   3      353.03      336.65      5.58 o
   1   6   3       52.34       49.00      1.22 o
   2   6   3       36.96       46.98      1.21 o
   3   6   3        1.22       -0.32      0.57 o
   4   6   3       60.44       68.57      1.96 o
   5   6   3       36.31       40.21      1.69 o
   6   6   3        3.69        2.14      0.61 o
   7   6   3       36.79       36.98      1.77 o
   8   6   3       10.14       11.77      1.25 o
   9   6   3       45.69       43.78      3.22 o
  10   6   3        2.46        4.05      2.22 o
 -10   7   3        0.75       -0.64      1.33 o
  -9   7   3       15.62       19.04      1.65 o
  -8   7   3        9.72        6.72      1.25 o
  -7   7   3        7.51       11.70      1.37 o
  -6   7   3        0.06       -0.28      0.94 o
  -5   7   3       57.70       61.71      2.91 o
  -4   7   3       13.78       13.08      1.20 o
  -3   7   3       75.44      102.63      3.68 o
  -2   7   3       11.65       10.60      1.13 o
  -1   7   3      146.54      175.60      3.98 o
   0   7   3       10.59       10.68      1.20 o
   1   7   3       11.21        3.15      0.85 o
   2   7   3      141.72      127.14      2.34 o
   3   7   3        1.78        1.13      0.75 o
   4   7   3       81.04       74.26      2.55 o
   5   7   3        6.53        7.19      0.86 o
   6   7   3        0.01       -0.19      0.62 o
   7   7   3       23.78       22.27      1.64 o
   8   7   3        5.97        8.74      1.31 o
   9   7   3       18.45       18.44      1.57 o
  -9   8   3        1.48        1.17      2.09 o
  -8   8   3       19.86       15.72      2.06 o
  -7   8   3       15.82       19.04      2.17 o
  -6   8   3        0.23        0.87      1.39 o
  -5   8   3       13.03       15.93      2.05 o
  -4   8   3        2.67        1.01      1.07 o
  -3   8   3        0.04        1.07      0.96 o
  -2   8   3       26.79       20.85      1.58 o
  -1   8   3      383.04      358.85      9.79 o
   0   8   3      110.47      101.55      4.03 o
   1   8   3        0.24        0.97      0.98 o
   2   8   3       10.84       10.15      1.74 o
   3   8   3       46.14       59.96      3.51 o
   4   8   3       11.38       14.19      1.57 o
   5   8   3        1.16        0.30      0.84 o
   6   8   3        0.71        1.04      0.78 o
   7   8   3        5.82        4.82      1.00 o
   8   8   3        9.21       10.86      1.50 o
  -8   9   3        3.12        4.61      2.53 o
  -7   9   3        1.27        1.15      1.48 o
  -6   9   3       11.10       11.85      2.09 o
  -5   9   3        0.78        1.71      2.20 o
  -4   9   3        7.35        5.68      1.78 o
  -3   9   3       24.20       18.65      1.62 o
  -2   9   3       44.72       49.42      2.11 o
  -1   9   3       82.88       72.44      2.46 o
   0   9   3       14.89       20.24      1.64 o
   1   9   3       14.64       22.80      1.83 o
   2   9   3        6.76       11.08      1.94 o
   3   9   3        0.77       -0.65      1.21 o
   4   9   3        5.80        4.54      1.23 o
   5   9   3       32.71       28.56      2.05 o
   6   9   3        4.80        3.73      1.15 o
   7   9   3       17.92       22.14      4.12 o
  -7  10   3        0.67        1.98      2.64 o
  -6  10   3        0.00       -0.10      1.58 o
  -5  10   3        1.87        3.84      1.92 o
  -4  10   3        6.22        8.74      2.13 o
  -3  10   3        1.11        2.05      1.33 o
  -2  10   3        3.37        2.53      1.21 o
  -1  10   3        6.56        7.26      1.37 o
   0  10   3       25.64       17.84      1.69 o
   1  10   3       36.78       37.89      2.60 o
   2  10   3        4.38        2.78      1.49 o
   3  10   3        0.22       -0.68      1.18 o
   4  10   3        0.48       -0.64      1.17 o
   5  10   3        0.01       -0.83      1.51 o
  -4  11   3       14.38       13.42      2.56 o
  -3  11   3        6.25       11.83      2.45 o
  -2  11   3        0.44       -0.59      1.37 o
  -1  11   3        0.01        0.05      1.21 o
   0  11   3        1.02        1.32      1.40 o
   1  11   3        7.03        5.37      1.75 o
   2  11   3        0.37        0.56      1.47 o
   3  11   3        7.18        6.01      2.21 o
 -12   0   4        7.59        8.19      1.77 o
 -10   0   4       76.97       61.48      6.42 o
  -8   0   4       79.74       95.14      3.14 o
  -6   0   4      339.90      437.36      3.81 o
  -4   0   4     1704.97     1755.68     54.54 o
  -2   0   4     9837.15     9503.09    113.54 o
   0   0   4       24.98       16.90      0.67 o
   2   0   4     1209.89     1268.85     10.94 o
   4   0   4      228.32      288.57      1.99 o
   6   0   4      133.01      140.60      1.68 o
   8   0   4       79.93       89.66      2.60 o
  10   0   4       34.10       29.55      2.28 o
 -13   1   4       26.83       28.14      2.70 o
 -12   1   4        2.18        5.69      1.15 o
 -11   1   4       21.53       21.40      1.59 o
 -10   1   4       18.47       15.55      1.33 o
  -9   1   4       26.46       27.87      1.51 o
  -8   1   4       18.39       18.34      1.25 o
  -7   1   4      190.66      203.75      4.09 o
  -6   1   4        0.60        0.98      0.44 o
  -5   1   4      750.93      801.39      8.08 o
  -4   1   4      516.95      476.34      8.89 o
  -3   1   4      644.97      813.49      6.62 o
  -2   1   4     6583.65     6224.02     57.65 o
  -1   1   4        7.88        5.45      0.38 o
   0   1   4     4865.11     4614.69     43.60 o
   1   1   4      218.41      251.59      1.68 o
   2   1   4       40.80       60.20      1.55 o
   3   1   4      155.43      180.81      2.42 o
   4   1   4      757.26      775.66     45.14 o
   5   1   4      104.70      107.93      1.63 o
   6   1   4       87.56       94.90      1.81 o
   7   1   4        0.07        0.92      0.55 o
   8   1   4      339.31      334.14      8.50 o
   9   1   4       57.50       55.44      1.66 o
  10   1   4        2.65        4.90      0.92 o
  11   1   4       11.19       14.23      1.35 o
 -12   2   4       12.15       13.57      1.46 o
 -11   2   4       20.90       20.17      1.63 o
 -10   2   4        2.39        1.77      0.90 o
  -9   2   4        2.37        4.01      0.90 o
  -8   2   4       51.99       41.12      1.70 o
  -7   2   4      398.36      379.11      7.93 o
  -6   2   4     1495.49     1587.85     26.21 o
  -5   2   4      180.68      216.11      1.81 o
  -4   2   4     3014.34     3088.06     58.85 o
  -3   2   4     3138.01     2996.97     45.89 o
  -2   2   4      543.49      670.08      7.16 o
  -1   2   4     1106.19     1084.79     13.56 o
   0   2   4      672.56      702.10      8.89 o
   1   2   4     1784.15     1872.71     18.61 o
   2   2   4     1245.26     1305.55     10.26 o
   3   2   4      137.66      156.93      2.08 o
   4   2   4      273.94      354.62      4.24 o
   5   2   4        0.95        0.56      0.55 o
   6   2   4        7.33        4.08      0.85 o
   7   2   4      991.13     1004.66     24.58 o
   8   2   4       33.63       29.36      1.66 o
   9   2   4       22.53       21.94      1.20 o
  10   2   4       27.43       28.12      1.38 o
  11   2   4        4.99        2.36      0.94 o
 -12   3   4        0.17        0.85      1.00 o
 -11   3   4       14.64       11.96      1.38 o
 -10   3   4       16.47       16.83      1.42 o
  -9   3   4        0.01        0.33      0.82 o
  -8   3   4       17.42       15.19      1.22 o
  -7   3   4        3.23        5.04      0.91 o
  -6   3   4       84.60       76.59      2.17 o
  -5   3   4      258.20      240.36      4.46 o
  -4   3   4      510.06      490.15      6.38 o
  -3   3   4     1443.92     1360.57     21.41 o
  -2   3   4      231.82      196.98      5.57 o
  -1   3   4      542.86      446.69      5.19 o
   0   3   4      587.17      663.94      5.96 o
   1   3   4      489.12      524.40      5.61 o
   2   3   4      141.75      136.59      1.44 o
   3   3   4      120.32      122.75      3.43 o
   4   3   4      617.55      647.97      9.81 o
   5   3   4        2.14        2.53      0.76 o
   6   3   4        7.50        8.29      1.11 o
   7   3   4       29.90       24.08      1.67 o
   8   3   4      356.44      383.52     10.94 o
   9   3   4        1.95        0.43      1.06 o
  10   3   4       28.56       36.11      2.19 o
  11   3   4        7.48        9.18      1.94 o
 -12   4   4        0.52        1.02      1.30 o
 -11   4   4       15.52       12.46      1.39 o
 -10   4   4       32.74       32.24      1.80 o
  -9   4   4        0.02       -0.19      0.85 o
  -8   4   4       17.48       19.59      1.47 o
  -7   4   4        7.27        5.43      1.12 o
  -6   4   4        9.67        4.70      0.82 o
  -5   4   4      977.20     1010.86     15.21 o
  -4   4   4      301.70      343.43      8.06 o
  -3   4   4      859.87     1038.24     15.41 o
  -2   4   4      608.82      611.20     11.09 o
  -1   4   4       32.82       39.17      1.75 o
   0   4   4     1465.42     1568.18     21.80 o
   1   4   4      151.87      214.06      2.95 o
   2   4   4      435.38      462.28      4.07 o
   3   4   4      130.09      149.99      2.01 o
   4   4   4      255.16      277.67      4.05 o
   5   4   4      169.26      141.70      3.10 o
   6   4   4      135.63      143.31      4.49 o
   7   4   4       69.61       77.60      2.63 o
   8   4   4      107.19      108.36      3.85 o
   9   4   4        3.39        3.74      1.30 o
  10   4   4        9.56       10.39      1.62 o
 -11   5   4        0.93        1.80      1.09 o
 -10   5   4        8.74        8.52      1.29 o
  -9   5   4       10.80        9.13      1.24 o
  -8   5   4       59.39       60.57      3.17 o
  -7   5   4        0.00        0.06      0.85 o
  -6   5   4        8.23        8.54      1.09 o
  -5   5   4       59.73       59.75      1.63 o
  -4   5   4       80.79       83.53      1.58 o
  -3   5   4       16.53       10.89      0.70 o
  -2   5   4       21.24       29.89      1.18 o
  -1   5   4      218.52      163.70      2.87 o
   0   5   4      627.62      636.74      7.24 o
   1   5   4      172.10      166.81      3.59 o
   2   5   4       24.02       16.03      0.63 o
   3   5   4       21.03       36.46      0.89 o
   4   5   4        1.22        1.88      0.42 o
   5   5   4        1.30        1.09      0.53 o
   6   5   4      183.14      181.65      5.40 o
   7   5   4        0.67       -0.60      0.60 o
   8   5   4        0.07        0.53      1.40 o
   9   5   4        6.35        6.88      1.66 o
  10   5   4        5.14       10.74      2.50 o
 -11   6   4        0.35       -0.57      1.26 o
 -10   6   4        5.20        3.46      1.18 o
  -9   6   4        3.01        2.35      1.06 o
  -8   6   4       37.38       36.49      1.92 o
  -7   6   4        6.24        5.84      1.18 o
  -6   6   4        2.59        1.59      1.02 o
  -5   6   4       47.40       47.39      1.49 o
  -4   6   4       12.47       23.58      1.16 o
  -3   6   4        8.43        2.75      0.75 o
  -2   6   4       90.75      105.49      1.90 o
  -1   6   4       15.43       13.63      0.94 o
   0   6   4       44.13       60.58      1.51 o
   1   6   4        1.09        3.18      0.65 o
   2   6   4      210.70      226.59      4.41 o
   3   6   4       14.40       12.55      0.89 o
   4   6   4        8.42        4.00      0.76 o
   5   6   4      105.50       96.43      4.70 o
   6   6   4       14.93       15.74      1.30 o
   7   6   4       12.02       11.49      1.18 o
   8   6   4        5.38        4.76      0.99 o
   9   6   4        3.45        7.16      1.85 o
 -10   7   4        0.60        0.66      1.64 o
  -9   7   4        1.41        1.88      1.27 o
  -8   7   4       21.06       19.10      1.88 o
  -7   7   4       26.55       32.22      2.13 o
  -6   7   4        0.14        0.33      1.28 o
  -5   7   4        0.99       -0.18      1.19 o
  -4   7   4        2.72        3.07      0.93 o
  -3   7   4        7.08        5.32      1.14 o
  -2   7   4       40.52       28.14      1.59 o
  -1   7   4       10.12        8.96      1.09 o
   0   7   4       83.74       63.33      1.90 o
   1   7   4        0.19        0.25      0.57 o
   2   7   4       13.62       24.67      1.23 o
   3   7   4        7.97        8.09      0.88 o
   4   7   4        8.30       12.50      1.00 o
   5   7   4       10.11       11.57      1.08 o
   6   7   4        4.70        3.21      0.84 o
   7   7   4        3.88        3.94      1.09 o
   8   7   4       94.13      106.15      5.39 o
   9   7   4        0.45        0.80      1.88 o
  -9   8   4       12.00        8.68      2.64 o
  -8   8   4       20.62       19.14      2.21 o
  -7   8   4       34.92       37.39      2.76 o
  -6   8   4       42.28       44.77      2.97 o
  -5   8   4       38.90       38.07      8.46 o
  -4   8   4       13.91       10.30      1.27 o
  -3   8   4       25.62       24.25      1.82 o
  -2   8   4        1.79        6.86      1.23 o
  -1   8   4      124.72      122.59      4.01 o
   0   8   4       83.00       75.67      2.51 o
   1   8   4        7.68        9.59      1.19 o
   2   8   4       11.59        9.57      1.39 o
   3   8   4        0.21        0.85      0.95 o
   4   8   4       20.47       13.05      1.31 o
   5   8   4        1.13        0.00      0.97 o
   6   8   4        0.02       -0.75      0.83 o
   7   8   4        0.17        0.60      1.07 o
   8   8   4        1.11        1.45      1.82 o
  -8   9   4        1.41        1.10      2.31 o
  -7   9   4       12.26       13.79      2.25 o
  -6   9   4        0.63        1.15      1.63 o
  -5   9   4        1.07        0.10      1.53 o
  -4   9   4        4.71        3.11      1.49 o
  -3   9   4        0.48        0.38      1.12 o
  -2   9   4       62.99       67.28      2.47 o
  -1   9   4        2.76        7.58      1.26 o
   0   9   4        2.77        3.76      1.15 o
   1   9   4       17.67       18.82      1.89 o
   2   9   4       17.88       14.98      1.98 o
   3   9   4        0.00       -0.58      1.05 o
   4   9   4        3.25        3.94      1.42 o
   5   9   4        1.65        2.68      1.34 o
   6   9   4       13.36       19.62      2.31 o
   7   9   4        7.07        8.93      1.79 o
  -7  10   4       11.15        9.22      3.18 o
  -6  10   4        2.54        1.72      1.82 o
  -5  10   4        6.34        7.19      2.17 o
  -4  10   4        9.59        6.37      2.36 o
  -3  10   4        4.19        1.90      1.59 o
  -2  10   4        2.60        0.40      1.15 o
  -1  10   4        4.88        3.91      1.24 o
   0  10   4       30.15       22.96      2.06 o
   1  10   4       25.05       17.87      2.08 o
   2  10   4        2.46        2.96      1.45 o
   3  10   4        0.27        0.34      1.21 o
   4  10   4        0.75        3.89      1.66 o
   5  10   4        2.56        1.87      2.31 o
  -4  11   4        0.49        0.06      1.84 o
  -3  11   4        0.08        0.95      1.70 o
  -2  11   4        0.09       -1.36      1.36 o
  -1  11   4        0.33        0.92      1.71 o
   0  11   4       20.48       17.34      2.27 o
   1  11   4        1.98        1.17      1.55 o
   2  11   4        0.41       -0.77      2.75 o
   3  11   4        4.01        1.32      2.97 o
 -13   0   5       15.81        9.66      2.97 o
 -11   0   5       22.32       19.38      4.17 o
  -9   0   5       63.45       71.35      6.04 o
  -7   0   5      340.55      350.73      9.32 o
  -5   0   5     1579.12     1828.56     23.97 o
  -3   0   5     1297.88     1489.05     23.30 o
  -1   0   5     6510.47     5923.44    144.58 o
   1   0   5       59.65       89.18      1.90 o
   3   0   5    10595.65    12306.48    168.77 o
   5   0   5       98.75      112.58      1.75 o
   7   0   5      250.44      241.10      5.12 o
   9   0   5       23.20       13.53      1.23 o
  11   0   5        0.96        1.10      2.97 o
 -13   1   5        0.46       -1.23      1.51 o
 -12   1   5        0.30        0.67      0.97 o
 -11   1   5        9.60       14.28      1.43 o
 -10   1   5        3.17        5.22      1.03 o
  -9   1   5        2.10        3.10      0.90 o
  -8   1   5       77.45       90.89      2.27 o
  -7   1   5      467.01      497.50     15.16 o
  -6   1   5      318.16      314.24      5.01 o
  -5   1   5       70.14       73.41      1.29 o
  -4   1   5      939.03      845.97     10.84 o
  -3   1   5      255.24      234.90      3.56 o
  -2   1   5        3.06        6.20      0.48 o
  -1   1   5      205.43      229.81      1.58 o
   0   1   5      364.01      339.27      2.51 o
   1   1   5      465.02      419.09      3.29 o
   2   1   5       36.79       32.10      0.59 o
   3   1   5       31.73       25.07      2.76 o
   4   1   5      569.06      645.62      4.83 o
   5   1   5      208.28      230.14      2.34 o
   6   1   5        0.46        1.02      0.35 o
   7   1   5      172.56      177.30     13.93 o
   8   1   5       15.25       15.42      1.09 o
   9   1   5        7.23        6.48      0.88 o
  10   1   5        0.12       -0.26      0.72 o
  11   1   5        2.18        3.86      1.05 o
 -13   2   5        1.51       -0.54      1.61 o
 -12   2   5        7.13        4.77      1.16 o
 -11   2   5        0.00        1.10      0.95 o
 -10   2   5        8.29        5.58      1.29 o
  -9   2   5        3.16        2.78      0.93 o
  -8   2   5       10.94       11.37      1.16 o
  -7   2   5       49.55       51.28      2.88 o
  -6   2   5       36.24       41.12      1.07 o
  -5   2   5      823.33      801.67      8.24 o
  -4   2   5     1671.67     1629.26     34.32 o
  -3   2   5      176.03      171.89      4.14 o
  -2   2   5       98.68      125.85      1.36 o
  -1   2   5      391.64      454.28      7.92 o
   0   2   5        7.71        7.17      0.43 o
   1   2   5      111.50      103.57      1.87 o
   2   2   5      477.66      571.11      7.75 o
   3   2   5      439.80      481.79      6.73 o
   4   2   5      493.06      528.70     10.38 o
   5   2   5      195.29      216.70      3.19 o
   6   2   5       76.87       77.79      3.66 o
   7   2   5       36.23       41.10      1.97 o
   8   2   5       92.81       87.10      3.19 o
   9   2   5       14.28       13.41      1.40 o
  10   2   5       35.82       36.36      2.06 o
  11   2   5       14.59       21.83      2.25 o
 -12   3   5        0.69        1.27      1.05 o
 -11   3   5        4.14        4.08      1.14 o
 -10   3   5        2.47        1.78      0.97 o
  -9   3   5       49.89       35.77      1.80 o
  -8   3   5        8.48       10.05      1.14 o
  -7   3   5        2.67        3.00      0.87 o
  -6   3   5       11.17       12.60      0.90 o
  -5   3   5      879.85      862.63     12.98 o
  -4   3   5       97.69       85.00      1.54 o
  -3   3   5      453.48      455.09      6.75 o
  -2   3   5       27.04       21.86      0.81 o
  -1   3   5     1115.25     1070.07     16.89 o
   0   3   5        2.12        8.13      0.53 o
   1   3   5      711.36      735.63      8.02 o
   2   3   5       76.21       80.49      1.41 o
   3   3   5       54.53       50.28      0.73 o
   4   3   5       54.18       64.23      1.09 o
   5   3   5      118.75      114.59      3.58 o
   6   3   5       30.37       27.45      1.63 o
   7   3   5        5.92        5.00      1.19 o
   8   3   5        1.76        2.20      1.12 o
   9   3   5       29.25       22.24      1.79 o
  10   3   5        7.77        7.74      1.44 o
 -12   4   5        0.50        1.97      1.38 o
 -11   4   5        0.45        1.20      1.05 o
 -10   4   5        4.21        5.69      1.17 o
  -9   4   5        5.42        5.12      1.12 o
  -8   4   5        2.39        2.34      0.94 o
  -7   4   5       88.83       84.43      2.69 o
  -6   4   5        4.40        2.83      0.80 o
  -5   4   5       44.59       31.21      1.07 o
  -4   4   5      194.31      204.93      2.14 o
  -3   4   5      125.99      134.20      2.62 o
  -2   4   5     3095.21     2910.25     37.28 o
  -1   4   5        3.15        4.81      0.51 o
   0   4   5     1000.11     1029.24     14.68 o
   1   4   5      161.47      162.64      4.09 o
   2   4   5      222.89      235.07      5.08 o
   3   4   5        1.10        0.53      0.32 o
   4   4   5      191.07      183.71      8.20 o
   5   4   5       24.18       28.14      0.72 o
   6   4   5      156.63      151.07      4.50 o
   7   4   5        9.43       11.11      1.47 o
   8   4   5       92.54      100.99      3.74 o
   9   4   5        0.08        0.25      1.17 o
  10   4   5        0.67        0.83      2.01 o
 -11   5   5        8.85        7.47      1.36 o
 -10   5   5        0.00        0.07      0.97 o
  -9   5   5       78.53       79.78      4.71 o
  -8   5   5        4.27        3.49      1.07 o
  -7   5   5       46.11       38.34      1.87 o
  -6   5   5       80.88       72.92      3.17 o
  -5   5   5        0.00        0.03      0.64 o
  -4   5   5       14.59        9.93      0.90 o
  -3   5   5      388.86      423.70      6.66 o
  -2   5   5      424.96      443.32      6.43 o
  -1   5   5      103.49       81.25      1.66 o
   0   5   5      196.32      154.00      3.54 o
   1   5   5       92.23       81.77      2.09 o
   2   5   5       28.29       35.20      1.19 o
   3   5   5       37.98       46.15      1.32 o
   4   5   5       51.52       61.46      2.01 o
   5   5   5       38.87       41.35      1.72 o
   6   5   5       23.73       19.88      0.91 o
   7   5   5        1.33        1.73      1.41 o
   8   5   5       84.66       75.76      3.26 o
   9   5   5       26.32       28.71      2.52 o
  10   5   5        0.01       -0.92      1.87 o
 -11   6   5        0.19       -1.24      1.32 o
 -10   6   5        0.29       -0.05      1.05 o
  -9   6   5        1.29        0.62      1.05 o
  -8   6   5       10.82        9.29      1.35 o
  -7   6   5      224.65      232.48      8.21 o
  -6   6   5       22.45       29.58      2.01 o
  -5   6   5        1.49        0.94      0.77 o
  -4   6   5        2.79        3.75      0.79 o
  -3   6   5      415.68      366.89     10.98 o
  -2   6   5      580.18      507.96      5.99 o
  -1   6   5      123.36      118.09      2.46 o
   0   6   5        2.72        3.14      0.72 o
   1   6   5      260.07      228.71      5.35 o
   2   6   5       25.11       39.41      1.60 o
   3   6   5        1.13        0.95      0.67 o
   4   6   5       12.34       14.29      1.05 o
   5   6   5      199.60      201.95      5.40 o
   6   6   5       12.14        8.85      1.09 o
   7   6   5       28.88       29.43      1.85 o
   8   6   5       10.42       12.45      2.05 o
   9   6   5       15.46       18.34      2.30 o
 -10   7   5        1.83        1.40      1.76 o
  -9   7   5       18.88       18.55      2.54 o
  -8   7   5        0.31        0.47      1.24 o
  -7   7   5        3.57        3.95      1.59 o
  -6   7   5        2.27        0.34      1.31 o
  -5   7   5        0.33        0.82      1.14 o
  -4   7   5       17.58       11.52      1.23 o
  -3   7   5      424.46      421.35     11.79 o
  -2   7   5       18.53       15.98      1.51 o
  -1   7   5      255.26      269.10      7.24 o
   0   7   5        0.22        0.14      0.83 o
   1   7   5       51.70       75.76      1.77 o
   2   7   5       31.91       38.69      1.64 o
   3   7   5       12.93        8.01      1.01 o
   4   7   5        1.24        0.85      0.79 o
   5   7   5       10.64       12.40      1.11 o
   6   7   5        0.49        0.44      0.90 o
   7   7   5       29.93       32.31      1.80 o
   8   7   5        0.09        0.38      0.67 o
  -9   8   5        1.20        0.99      2.20 o
  -8   8   5       12.79       12.53      2.06 o
  -7   8   5        0.06       -0.34      1.47 o
  -6   8   5       11.53       12.61      2.06 o
  -5   8   5        3.56        4.90      1.75 o
  -4   8   5       10.52        7.47      1.20 o
  -3   8   5       32.27       21.89      1.59 o
  -2   8   5      241.53      220.28      4.18 o
  -1   8   5      244.79      205.96      7.85 o
   0   8   5        0.69        1.83      1.07 o
   1   8   5        6.21       11.11      1.81 o
   2   8   5        3.98        2.31      1.34 o
   3   8   5        8.30        5.46      1.33 o
   4   8   5        5.23        6.16      1.27 o
   5   8   5        3.97        2.31      0.91 o
   6   8   5        2.90        3.27      0.92 o
   7   8   5       10.52       13.38      1.55 o
  -8   9   5        0.07        0.11      2.53 o
  -7   9   5       35.61       40.68      4.28 o
  -6   9   5        5.86        6.38      3.13 o
  -5   9   5        0.19        0.77      1.63 o
  -4   9   5        0.00       -1.01      1.26 o
  -3   9   5        0.05        0.20      1.01 o
  -2   9   5       31.11       23.94      1.99 o
  -1   9   5        1.38        0.71      1.13 o
   0   9   5        3.08        4.77      1.48 o
   1   9   5       89.91       85.83      5.00 o
   2   9   5       15.45       13.38      2.11 o
   3   9   5        0.83        2.59      1.42 o
   4   9   5        0.15       -0.86      1.19 o
   5   9   5        0.04       -0.20      1.20 o
   6   9   5        6.40        9.36      1.94 o
  -7  10   5        6.27        7.58      3.18 o
  -6  10   5       12.45       15.56      2.63 o
  -5  10   5        2.39        0.62      1.74 o
  -4  10   5        5.76        6.57      1.84 o
  -3  10   5        6.45        6.77      1.38 o
  -2  10   5       30.19       19.64      2.00 o
  -1  10   5        6.60       10.01      2.13 o
   0  10   5       20.88       18.84      2.58 o
   1  10   5        0.10        1.06      1.67 o
   2  10   5        8.70       13.63      2.28 o
   3  10   5        7.46        6.47      1.84 o
   4  10   5        4.07        1.87      2.42 o
   5  10   5        2.47        6.70      2.53 o
  -4  11   5        1.90        2.64      2.06 o
  -3  11   5        2.63        2.93      1.73 o
  -2  11   5        2.93        3.35      1.52 o
  -1  11   5        1.76        0.13      1.68 o
   0  11   5        2.00        0.02      1.92 o
   1  11   5        0.49        0.96      2.25 o
   2  11   5        0.00       -0.77      2.75 o
 -12   0   6        1.43        2.45      1.58 o
 -10   0   6       24.85       20.64      2.21 o
  -8   0   6        0.02       -0.47      1.05 o
  -6   0   6     1002.25     1083.52     25.95 o
  -4   0   6      167.20      158.53      3.72 o
  -2   0   6     4929.80     4793.19     90.48 o
   0   0   6      125.31      166.48      2.03 o
   2   0   6     1249.43     1187.04      8.18 o
   4   0   6      761.45      720.77      7.48 o
   6   0   6      932.55      979.73     13.79 o
   8   0   6      441.49      466.23      5.37 o
  10   0   6        1.75       -0.81      1.19 o
 -13   1   6        0.11        0.55      1.66 o
 -12   1   6        0.62        0.42      0.98 o
 -11   1   6        2.32        1.84      1.00 o
 -10   1   6        0.09       -0.78      0.83 o
  -9   1   6       11.47       12.80      1.30 o
  -8   1   6       89.43       83.69      3.84 o
  -7   1   6      140.54      130.74      3.11 o
  -6   1   6      241.73      241.81      5.56 o
  -5   1   6      472.90      518.50      7.70 o
  -4   1   6       51.33       55.09      1.15 o
  -3   1   6     1751.60     1602.14     26.05 o
  -2   1   6        3.06        3.13      0.44 o
  -1   1   6       34.15       38.06      0.81 o
   0   1   6      425.69      441.10      4.27 o
   1   1   6      640.36      697.02      4.82 o
   2   1   6      233.60      253.15      2.16 o
   3   1   6      450.37      481.01      5.40 o
   4   1   6      261.00      255.08      6.37 o
   5   1   6      118.07      129.29      2.79 o
   6   1   6      120.92      103.87      8.03 o
   7   1   6       90.70       80.88      7.50 o
   8   1   6       15.76       22.71      1.20 o
   9   1   6        1.84        2.93      0.77 o
  10   1   6        5.97        5.07      0.89 o
 -13   2   6        0.03        0.27      1.70 o
 -12   2   6        6.54        3.24      1.16 o
 -11   2   6       33.50       33.22      1.91 o
 -10   2   6       13.17        9.35      1.25 o
  -9   2   6       27.63       30.76      1.71 o
  -8   2   6        5.65        4.73      1.04 o
  -7   2   6       60.46       67.04      2.08 o
  -6   2   6      321.06      292.52      3.03 o
  -5   2   6       11.45        7.65      0.64 o
  -4   2   6       42.65       29.18      0.97 o
  -3   2   6       38.65       48.39      1.09 o
  -2   2   6     1695.11     1591.71     16.46 o
  -1   2   6      357.51      362.59      4.26 o
   0   2   6      308.88      240.01      2.94 o
   1   2   6      180.47      202.52      2.73 o
   2   2   6      231.51      294.62      3.65 o
   3   2   6      542.69      570.16     15.18 o
   4   2   6      543.32      541.53     31.74 o
   5   2   6      117.57      114.94      2.80 o
   6   2   6       49.27       43.17      1.88 o
   7   2   6       36.05       33.19      1.84 o
   8   2   6       52.63       50.48      2.10 o
   9   2   6       36.43       33.94      1.92 o
  10   2   6        2.62        2.16      1.15 o
 -12   3   6        0.11       -0.99      0.99 o
 -11   3   6        7.62        8.85      1.31 o
 -10   3   6        3.06        3.20      1.08 o
  -9   3   6        4.09        5.93      1.14 o
  -8   3   6        5.74        3.79      1.05 o
  -7   3   6      153.65      144.07      4.90 o
  -6   3   6       21.04       25.03      1.20 o
  -5   3   6      274.10      216.64      6.08 o
  -4   3   6       24.09       17.46      0.84 o
  -3   3   6       19.59       27.62      1.00 o
  -2   3   6     2111.41     2198.15     29.15 o
  -1   3   6      515.34      491.75      7.19 o
   0   3   6     1167.02     1269.38     12.14 o
   1   3   6       66.96       51.43      1.05 o
   2   3   6        6.99       11.28      0.56 o
   3   3   6       10.05        9.00      0.51 o
   4   3   6        1.61        1.55      0.39 o
   5   3   6      286.22      285.53      8.94 o
   6   3   6       79.42       83.74      2.52 o
   7   3   6       54.20       64.56      2.78 o
   8   3   6       24.81       23.20      1.76 o
   9   3   6        6.03        9.59      1.41 o
  10   3   6        0.02        0.43      1.44 o
 -12   4   6        5.01        7.30      1.75 o
 -11   4   6        1.37        2.50      1.10 o
 -10   4   6        6.16        5.91      1.21 o
  -9   4   6        0.23       -0.88      0.88 o
  -8   4   6        1.31        2.33      1.05 o
  -7   4   6      290.33      294.95     12.79 o
  -6   4   6      210.86      244.31      3.32 o
  -5   4   6       30.27       30.31      1.29 o
  -4   4   6      141.28      129.76      2.79 o
  -3   4   6      122.26      116.98      2.41 o
  -2   4   6      676.38      732.76      8.00 o
  -1   4   6      488.70      416.58      8.51 o
   0   4   6       79.53      111.32      1.86 o
   1   4   6      106.93       89.90      2.15 o
   2   4   6      193.82      183.01      3.02 o
   3   4   6       69.32       60.17      1.44 o
   4   4   6      110.61      105.39      3.25 o
   5   4   6        0.00       -0.41      0.41 o
   6   4   6      700.48      733.79     19.52 o
   7   4   6      227.99      244.82      9.00 o
   8   4   6        3.63        4.10      1.27 o
   9   4   6        6.47        7.35      1.44 o
  10   4   6        3.51        3.51      2.09 o
 -11   5   6        1.07        0.42      1.13 o
 -10   5   6        2.93        2.36      1.07 o
  -9   5   6        2.89        3.10      1.14 o
  -8   5   6       18.76       17.05      1.63 o
  -7   5   6      234.50      237.88     11.84 o
  -6   5   6      135.37      139.55      5.14 o
  -5   5   6       64.93       62.09      3.36 o
  -4   5   6       77.57       79.68      3.31 o
  -3   5   6       79.19       70.70      1.64 o
  -2   5   6      126.23      109.12      1.88 o
  -1   5   6      153.00      137.91      2.03 o
   0   5   6      488.81      527.86      7.79 o
   1   5   6      208.06      176.14      2.88 o
   2   5   6        0.00        0.67      0.42 o
   3   5   6        6.63        6.24      0.51 o
   4   5   6      136.09      131.91      2.04 o
   5   5   6        1.00       -0.25      0.46 o
   6   5   6       18.39       18.40      0.90 o
   7   5   6       13.77       14.77      1.98 o
   8   5   6       75.45       71.22      3.25 o
   9   5   6        1.15        2.88      1.58 o
 -11   6   6       10.36        8.16      1.83 o
 -10   6   6        0.23       -0.33      1.08 o
  -9   6   6       20.29       20.30      1.78 o
  -8   6   6        0.78       -0.45      1.07 o
  -7   6   6      133.94      143.32      5.48 o
  -6   6   6      201.98      216.94      8.02 o
  -5   6   6        1.52        0.49      0.96 o
  -4   6   6       86.80       64.00      2.22 o
  -3   6   6       12.30       12.81      1.31 o
  -2   6   6       41.88       47.74      1.58 o
  -1   6   6        7.20        3.37      0.69 o
   0   6   6       35.26       24.31      1.14 o
   1   6   6        1.12        0.70      0.64 o
   2   6   6        1.96        2.93      0.82 o
   3   6   6       75.38       61.07      1.74 o
   4   6   6      182.11      164.82      5.99 o
   5   6   6       82.07       83.25      2.56 o
   6   6   6       14.17       15.11      1.36 o
   7   6   6       34.56       34.38      4.32 o
   8   6   6       13.46       16.75      2.24 o
   9   6   6       15.81       17.23      2.95 o
 -10   7   6        8.54        6.34      2.15 o
  -9   7   6        0.25       -0.15      1.44 o
  -8   7   6      122.65      131.57     13.78 o
  -7   7   6       19.55       21.86      2.44 o
  -6   7   6        8.01        9.28      2.47 o
  -5   7   6       19.35       19.14      1.67 o
  -4   7   6       36.66       48.08      2.25 o
  -3   7   6      169.18      161.38      5.18 o
  -2   7   6       18.69       34.24      1.69 o
  -1   7   6        8.63        5.84      0.98 o
   0   7   6      206.13      180.51      3.42 o
   1   7   6       12.84       16.02      1.40 o
   2   7   6      106.58       90.16      3.68 o
   3   7   6       61.24       54.36      2.02 o
   4   7   6       24.45       24.95      1.42 o
   5   7   6        0.10       -0.46      0.74 o
   6   7   6        0.39        0.52      0.76 o
   7   7   6        1.10        0.69      0.92 o
   8   7   6        1.06        0.91      1.68 o
  -9   8   6        0.12       -1.21      2.09 o
  -8   8   6        3.33        0.55      1.55 o
  -7   8   6       20.59       16.64      2.41 o
  -6   8   6       15.44       16.57      2.37 o
  -5   8   6        0.00       -0.03      1.59 o
  -4   8   6       36.84       30.57      1.79 o
  -3   8   6       26.44       26.55      1.75 o
  -2   8   6       46.70       39.24      1.92 o
  -1   8   6       31.58       29.11      1.72 o
   0   8   6        0.03       -0.16      1.09 o
   1   8   6        0.33       -0.60      1.19 o
   2   8   6        6.40        0.83      1.31 o
   3   8   6       36.78       37.76      5.66 o
   4   8   6        5.98        1.87      1.09 o
   5   8   6       33.95       35.37      1.72 o
   6   8   6       12.99       11.97      1.54 o
   7   8   6        0.00        0.00      0.82 o
  -8   9   6       16.40       19.00      3.84 o
  -7   9   6       20.27       20.22      2.72 o
  -6   9   6       26.51       33.97      5.49 o
  -5   9   6        0.57       -0.13      1.66 o
  -4   9   6        3.42        2.24      1.50 o
  -3   9   6        3.05        7.24      1.26 o
  -2   9   6        0.55        1.12      0.99 o
  -1   9   6        8.53        6.38      1.25 o
   0   9   6       36.54       46.80      4.72 o
   1   9   6        0.07       -0.23      1.45 o
   2   9   6       27.41       25.47      2.55 o
   3   9   6        2.25        0.58      1.34 o
   4   9   6        0.19       -0.06      1.27 o
   5   9   6        1.86        3.06      1.39 o
   6   9   6        0.00        1.29      1.49 o
  -6  10   6        8.24        6.55      2.91 o
  -5  10   6        0.19        1.12      1.78 o
  -4  10   6       13.22       12.83      2.14 o
  -3  10   6        4.74        4.96      1.32 o
  -2  10   6       22.59       18.95      1.75 o
  -1  10   6        0.09       -0.29      1.15 o
   0  10   6        0.14       -0.65      1.63 o
   1  10   6        3.60        3.27      1.82 o
   2  10   6        0.35        1.03      1.61 o
   3  10   6        1.17        1.00      1.53 o
   4  10   6        0.25       -0.22      2.31 o
  -4  11   6        0.18       -0.14      2.08 o
  -3  11   6        0.13       -0.04      1.65 o
  -2  11   6        5.87        6.38      1.69 o
  -1  11   6        0.71        0.77      1.55 o
   0  11   6        5.78        8.98      1.86 o
   1  11   6        4.61        4.39      3.29 o
 -13   0   7        1.90        2.53      2.75 o
 -11   0   7       42.78       31.93      2.83 o
  -9   0   7       70.00       56.88      9.61 o
  -7   0   7       12.08        8.00      1.51 o
  -5   0   7      153.64      154.17      6.91 o
  -3   0   7      398.11      411.91     10.26 o
  -1   0   7     4449.64     4413.85     55.56 o
   1   0   7     2688.91     2893.09     42.42 o
   3   0   7       12.40       15.14      0.86 o
   5   0   7       14.35       30.74      1.06 o
   7   0   7       59.28       48.20      1.76 o
   9   0   7        1.07       -0.11      1.17 o
 -13   1   7        2.70        4.56      1.92 o
 -12   1   7        2.05        0.15      1.00 o
 -11   1   7        0.04        0.60      0.98 o
 -10   1   7        1.73        1.39      0.99 o
  -9   1   7       31.28       34.55      1.84 o
  -8   1   7        4.14        4.08      1.03 o
  -7   1   7        0.22        0.34      0.82 o
  -6   1   7       18.93       12.53      0.84 o
  -5   1   7       13.59       14.02      0.76 o
  -4   1   7        0.04        0.31      0.44 o
  -3   1   7      333.05      356.71      5.36 o
  -2   1   7      337.82      377.56      5.48 o
  -1   1   7      166.19      165.24      1.57 o
   0   1   7       81.41       78.13      1.09 o
   1   1   7     1647.91     1861.83     17.05 o
   2   1   7       31.89       32.37      0.79 o
   3   1   7      246.71      240.62      3.09 o
   4   1   7       26.89       30.81      0.79 o
   5   1   7        8.87        7.06      0.48 o
   6   1   7      379.46      385.59      9.11 o
   7   1   7      179.12      171.25      5.01 o
   8   1   7       35.17       32.35      1.34 o
   9   1   7        0.26       -0.47      0.66 o
  10   1   7        2.57        3.31      0.93 o
 -13   2   7        1.23        3.52      1.82 o
 -12   2   7        0.51       -0.31      1.05 o
 -11   2   7        3.65        2.95      1.11 o
 -10   2   7        2.85        0.08      0.94 o
  -9   2   7       15.36       12.12      1.38 o
  -8   2   7      115.48      112.18      3.28 o
  -7   2   7        7.47        9.96      1.18 o
  -6   2   7      204.78      180.54      4.09 o
  -5   2   7      669.82      675.21      9.01 o
  -4   2   7      306.38      306.70      4.89 o
  -3   2   7        1.59        6.79      0.65 o
  -2   2   7      205.34      207.74      2.13 o
  -1   2   7      105.90      107.85      1.43 o
   0   2   7      436.20      462.59      4.64 o
   1   2   7       16.54       28.09      0.84 o
   2   2   7     2366.06     2638.92     39.58 o
   3   2   7      635.99      630.98     30.46 o
   4   2   7      469.30      423.56     39.74 o
   5   2   7       87.40      101.63      3.42 o
   6   2   7       11.01       10.17      0.70 o
   7   2   7        0.22       -0.73      0.93 o
   8   2   7       16.87       20.11      1.60 o
   9   2   7       31.87       29.76      1.91 o
  10   2   7        0.54        0.71      1.43 o
 -12   3   7        1.88        1.01      1.14 o
 -11   3   7        1.08        1.82      1.09 o
 -10   3   7        0.10       -0.72      0.92 o
  -9   3   7        5.88        7.13      1.20 o
  -8   3   7        8.45        6.29      1.20 o
  -7   3   7       36.61       32.21      1.74 o
  -6   3   7        3.25        5.77      0.84 o
  -5   3   7      363.21      354.04      4.73 o
  -4   3   7      165.44      174.69      2.13 o
  -3   3   7      404.37      442.36      7.78 o
  -2   3   7       16.74       12.65      0.71 o
  -1   3   7       57.26       38.35      0.98 o
   0   3   7       16.24       23.43      0.83 o
   1   3   7        0.56        0.33      0.40 o
   2   3   7       54.03       59.48      1.01 o
   3   3   7       59.21       57.94      1.13 o
   4   3   7        0.86        0.86      0.45 o
   5   3   7       95.30      108.97      1.72 o
   6   3   7        0.72        0.73      1.00 o
   7   3   7       22.09       28.24      1.81 o
   8   3   7       32.58       32.15      1.97 o
   9   3   7        7.77        7.00      1.37 o
  10   3   7        0.31       -1.21      1.42 o
 -12   4   7        2.95        3.91      1.55 o
 -11   4   7        3.91        2.85      1.20 o
 -10   4   7        0.34        0.73      1.06 o
  -9   4   7        1.07        0.82      1.03 o
  -8   4   7      189.77      190.29      7.70 o
  -7   4   7      235.76      231.41      7.72 o
  -6   4   7       60.35       63.80      2.90 o
  -5   4   7      335.09      301.73      8.93 o
  -4   4   7        0.58        0.06      0.52 o
  -3   4   7       74.63       65.92      2.47 o
  -2   4   7        3.35        1.01      0.49 o
  -1   4   7       23.74       25.72      0.93 o
   0   4   7        7.06        6.56      0.60 o
   1   4   7      207.52      234.56      3.46 o
   2   4   7       82.84       79.64      2.12 o
   3   4   7       22.37       20.17      0.83 o
   4   4   7       56.72       54.78      1.27 o
   5   4   7       66.70       48.23      1.13 o
   6   4   7      240.09      250.78      7.39 o
   7   4   7       61.97       60.93      2.84 o
   8   4   7       31.03       33.94      2.71 o
   9   4   7        1.78        3.21      1.28 o
 -11   5   7        1.34        2.96      1.27 o
 -10   5   7        4.22        2.66      1.18 o
  -9   5   7       25.51       24.75      2.01 o
  -8   5   7       22.30       21.28      1.79 o
  -7   5   7       86.81       95.82      3.96 o
  -6   5   7        0.59        1.61      0.88 o
  -5   5   7       11.24       10.38      1.04 o
  -4   5   7       75.49       66.60      2.04 o
  -3   5   7        5.83        5.43      0.77 o
  -2   5   7       22.30       32.16      1.23 o
  -1   5   7      182.46      207.09      3.67 o
   0   5   7       59.78       62.47      1.74 o
   1   5   7      370.00      376.67      9.27 o
   2   5   7       34.36       44.15      1.38 o
   3   5   7       31.20       30.89      1.21 o
   4   5   7      105.60      106.94      2.42 o
   5   5   7      220.32      227.80      8.32 o
   6   5   7       66.29       74.61      3.48 o
   7   5   7       15.73       15.24      2.05 o
   8   5   7        5.34        4.31      1.59 o
   9   5   7        2.35        2.97      2.16 o
 -11   6   7        0.89        1.38      1.95 o
 -10   6   7        5.70        4.43      1.50 o
  -9   6   7        0.31       -0.75      1.32 o
  -8   6   7        2.46        3.40      1.47 o
  -7   6   7       64.95       64.29      4.45 o
  -6   6   7       93.83       82.82      4.89 o
  -5   6   7        9.32       11.73      1.42 o
  -4   6   7       74.38       59.81      2.22 o
  -3   6   7      252.56      211.68      5.47 o
  -2   6   7       25.47       19.10      2.22 o
  -1   6   7        0.26        0.04      0.64 o
   0   6   7        3.50        1.63      0.64 o
   1   6   7        3.57        4.85      0.82 o
   2   6   7       79.82       75.90      2.48 o
   3   6   7        5.08        4.73      0.76 o
   4   6   7        6.43        7.54      0.92 o
   5   6   7        0.79        1.81      0.91 o
   6   6   7      141.39      139.20      7.07 o
   7   6   7       47.55       40.45      2.86 o
   8   6   7       13.81       10.97      1.95 o
 -10   7   7        1.55        1.65      2.31 o
  -9   7   7        2.32        1.41      1.63 o
  -8   7   7        0.04        0.56      1.59 o
  -7   7   7      140.68      140.83      4.78 o
  -6   7   7        3.60        1.70      1.55 o
  -5   7   7      109.88      107.38      4.60 o
  -4   7   7        0.29       -0.79      0.99 o
  -3   7   7      110.20      101.83      3.06 o
  -2   7   7        0.19       -0.52      0.82 o
  -1   7   7       43.43       30.53      1.59 o
   0   7   7        0.68        3.28      1.00 o
   1   7   7      114.02      116.44      4.58 o
   2   7   7       14.58       16.31      1.13 o
   3   7   7      283.20      308.06      9.97 o
   4   7   7       14.63       14.45      1.06 o
   5   7   7       18.44       21.56      1.33 o
   6   7   7       14.71       12.67      1.57 o
   7   7   7       18.04       19.67      1.49 o
  -9   8   7        0.31        1.43      2.64 o
  -8   8   7        5.58        3.69      1.82 o
  -7   8   7        0.12        2.09      1.70 o
  -6   8   7       10.47       12.76      2.25 o
  -5   8   7        0.92        0.15      1.38 o
  -4   8   7       10.53        9.30      1.46 o
  -3   8   7      113.86       93.17      2.95 o
  -2   8   7       28.16       29.45      1.76 o
  -1   8   7        0.00       -0.43      0.88 o
   0   8   7       11.93       13.72      1.62 o
   1   8   7        7.17        2.22      1.13 o
   2   8   7        4.10        4.49      1.22 o
   3   8   7        0.52        1.64      0.95 o
   4   8   7        3.48        3.08      0.91 o
   5   8   7        9.32       10.08      1.02 o
   6   8   7       32.61       34.43      2.57 o
  -8   9   7        0.06        0.77      2.64 o
  -7   9   7       22.52       20.38      2.80 o
  -6   9   7        0.55        0.26      1.98 o
  -5   9   7        8.59        5.14      2.31 o
  -4   9   7       45.74       39.38      2.37 o
  -3   9   7        2.65        1.90      1.14 o
  -2   9   7        0.40       -0.05      0.96 o
  -1   9   7        5.37        7.36      1.39 o
   0   9   7        0.06        0.88      1.25 o
   1   9   7       82.94       75.21      3.19 o
   2   9   7        4.17        3.93      1.29 o
   3   9   7        4.39        1.03      1.10 o
   4   9   7        4.34        3.52      1.18 o
   5   9   7        3.08        2.18      1.72 o
  -6  10   7        0.00        1.93      1.98 o
  -5  10   7       10.07       11.79      2.52 o
  -4  10   7        0.28        1.63      1.72 o
  -3  10   7        6.15        8.15      1.46 o
  -2  10   7       15.57       11.27      1.74 o
  -1  10   7        0.01        0.21      1.31 o
   0  10   7        1.00        4.52      1.53 o
   1  10   7        3.84        2.17      1.40 o
   2  10   7        2.84        2.76      1.36 o
   3  10   7        2.16        0.55      2.42 o
  -3  11   7        0.91        0.66      2.28 o
  -2  11   7        5.34        2.56      1.51 o
  -1  11   7       12.38       12.14      2.10 o
   0  11   7        0.61        1.98      3.29 o
 -12   0   8        0.09       -1.21      1.47 o
 -10   0   8        0.74       -0.22      1.40 o
  -8   0   8      454.07      437.10     20.59 o
  -6   0   8        0.02       -0.35      0.80 o
  -4   0   8      140.89      181.93      3.30 o
  -2   0   8     2141.48     2405.92     54.54 o
   0   0   8      679.44      734.40     10.95 o
   2   0   8      107.64      148.92      2.41 o
   4   0   8      177.04      185.74      4.30 o
   6   0   8       65.53       55.48      1.85 o
   8   0   8       42.64       44.00      2.64 o
  10   0   8        2.00        0.33      3.07 o
 -13   1   8        0.24        1.77      2.03 o
 -12   1   8        5.82        6.35      1.37 o
 -11   1   8        0.10       -0.93      0.93 o
 -10   1   8        1.23        0.97      1.01 o
  -9   1   8        1.81        0.17      0.99 o
  -8   1   8      150.99      158.40      4.20 o
  -7   1   8      238.90      227.32      4.72 o
  -6   1   8       71.58       74.33      1.68 o
  -5   1   8       41.93       38.70      1.19 o
  -4   1   8      560.15      527.74     10.86 o
  -3   1   8      226.88      228.17      3.94 o
  -2   1   8      219.53      243.88      3.66 o
  -1   1   8      257.35      277.52      2.14 o
   0   1   8      171.27      155.98      1.57 o
   1   1   8      254.37      256.98      2.60 o
   2   1   8        2.55        2.70      0.41 o
   3   1   8        4.64        4.20      0.45 o
   4   1   8       21.75       21.45      0.74 o
   5   1   8        0.25       -0.23      0.40 o
   6   1   8      108.22      109.44      1.73 o
   7   1   8       14.06       16.18      1.08 o
   8   1   8       14.59       16.71      1.12 o
   9   1   8       13.40       12.10      1.03 o
  10   1   8        0.08        0.80      0.81 o
 -12   2   8        1.57        1.55      1.15 o
 -11   2   8        0.01       -0.63      0.96 o
 -10   2   8       34.38       29.63      1.94 o
  -9   2   8       21.11       19.53      1.67 o
  -8   2   8        6.71        9.78      1.39 o
  -7   2   8       27.04       25.63      2.14 o
  -6   2   8      271.35      253.46      2.76 o
  -5   2   8      208.68      183.13      3.40 o
  -4   2   8      225.42      240.60      4.55 o
  -3   2   8     3281.75     3608.39     51.00 o
  -2   2   8       24.94       33.58      0.94 o
  -1   2   8      627.06      686.71      6.89 o
   0   2   8       56.08       47.74      1.00 o
   1   2   8        6.59        6.68      0.58 o
   2   2   8        9.47       11.76      0.60 o
   3   2   8       29.34       39.34      1.04 o
   4   2   8      428.00      409.25      8.17 o
   5   2   8      267.31      274.71      2.89 o
   6   2   8       11.20       12.53      0.81 o
   7   2   8       15.64       16.35      1.02 o
   8   2   8       54.45       62.18      2.32 o
   9   2   8        4.24        3.15      1.18 o
 -12   3   8       10.54       14.21      1.67 o
 -11   3   8        0.76       -0.52      1.04 o
 -10   3   8        9.29       12.37      1.50 o
  -9   3   8       18.24       16.81      1.63 o
  -8   3   8      194.00      172.56      5.82 o
  -7   3   8       73.17       71.71      2.34 o
  -6   3   8      327.01      304.44      6.45 o
  -5   3   8       83.65       74.12      1.61 o
  -4   3   8       10.71        7.14      0.67 o
  -3   3   8       29.80       25.12      1.02 o
  -2   3   8        3.22        9.16      0.67 o
  -1   3   8       23.88       10.56      0.67 o
   0   3   8      574.03      514.23      9.53 o
   1   3   8       66.00       64.92      1.18 o
   2   3   8       54.74       53.47      1.74 o
   3   3   8      196.48      192.28      4.45 o
   4   3   8        7.77       11.93      0.88 o
   5   3   8       39.84       39.44      1.10 o
   6   3   8       71.24       60.83      4.64 o
   7   3   8        3.27        1.53      1.09 o
   8   3   8       13.64       11.46      1.46 o
   9   3   8        0.06       -0.93      1.40 o
 -12   4   8        2.85        0.98      1.45 o
 -11   4   8       11.01       12.05      1.60 o
 -10   4   8        3.48        4.66      1.27 o
  -9   4   8        7.26        4.75      1.22 o
  -8   4   8      151.69      170.61      7.19 o
  -7   4   8      609.93      595.00     12.90 o
  -6   4   8       12.24        8.91      1.01 o
  -5   4   8       11.24       12.40      1.03 o
  -4   4   8       24.12       25.15      1.12 o
  -3   4   8        2.79        2.01      0.59 o
  -2   4   8       21.17       26.61      1.02 o
  -1   4   8       18.06       16.82      0.85 o
   0   4   8       49.10       41.73      1.42 o
   1   4   8        0.00        1.07      0.49 o
   2   4   8       32.04       31.56      1.29 o
   3   4   8        8.78        8.44      0.64 o
   4   4   8       52.66       62.02      2.20 o
   5   4   8       74.19       72.73      1.93 o
   6   4   8       28.13       30.22      1.99 o
   7   4   8        1.18        2.24      1.18 o
   8   4   8        2.09        2.32      1.20 o
   9   4   8        7.45        8.21      2.20 o
 -11   5   8        3.61        2.40      1.28 o
 -10   5   8        0.27        0.25      1.13 o
  -9   5   8       18.23       16.73      1.73 o
  -8   5   8       35.21       30.09      2.02 o
  -7   5   8        1.29        3.62      1.26 o
  -6   5   8        5.59        9.25      1.08 o
  -5   5   8       68.51       70.98      2.16 o
  -4   5   8       38.09       42.06      1.89 o
  -3   5   8      104.32       96.52      2.41 o
  -2   5   8        0.16        0.48      0.61 o
  -1   5   8        9.97        5.93      0.79 o
   0   5   8       69.30       54.77      1.56 o
   1   5   8       96.34      108.26      3.81 o
   2   5   8      356.22      357.25      6.76 o
   3   5   8        2.73        4.94      0.87 o
   4   5   8      388.62      408.56      9.74 o
   5   5   8        8.01        8.96      1.07 o
   6   5   8        4.51        5.63      1.66 o
   7   5   8        3.79        0.26      1.41 o
   8   5   8        1.26        1.70      1.47 o
 -11   6   8        7.15       10.41      2.45 o
 -10   6   8        1.74        1.02      1.41 o
  -9   6   8        0.01       -0.22      1.55 o
  -8   6   8       71.98       63.93      5.00 o
  -7   6   8        2.16        2.31      1.63 o
  -6   6   8        0.12        2.73      1.55 o
  -5   6   8       62.10       58.66      2.34 o
  -4   6   8      167.16      155.40      6.75 o
  -3   6   8       10.39        3.69      1.02 o
  -2   6   8        1.28        1.90      0.90 o
  -1   6   8        0.01        0.01      0.68 o
   0   6   8        0.01       -0.09      0.82 o
   1   6   8       24.03       17.21      1.38 o
   2   6   8      294.32      266.69     11.13 o
   3   6   8       55.98       57.03      2.46 o
   4   6   8        1.08        0.16      0.72 o
   5   6   8        1.34        4.40      1.00 o
   6   6   8       83.79       88.42      6.47 o
   7   6   8        0.35       -0.52      1.47 o
   8   6   8        0.85        0.91      2.01 o
 -10   7   8        0.45        1.54      2.64 o
  -9   7   8        4.40        2.42      2.47 o
  -8   7   8        5.26        4.74      1.98 o
  -7   7   8        4.98        6.79      2.97 o
  -6   7   8      116.31      110.65      4.35 o
  -5   7   8       11.38       12.69      1.54 o
  -4   7   8       11.82       13.00      1.53 o
  -3   7   8        3.98        1.98      1.09 o
  -2   7   8        4.11        4.00      1.10 o
  -1   7   8        5.30        3.60      1.08 o
   0   7   8       66.45       74.75      7.80 o
   1   7   8        3.27        3.23      1.14 o
   2   7   8      137.04      126.10      5.87 o
   3   7   8       20.46       19.70      1.38 o
   4   7   8        0.02        0.17      0.79 o
   5   7   8       34.90       37.39      2.00 o
   6   7   8        6.98        7.27      1.25 o
   7   7   8        0.78        1.65      1.72 o
  -9   8   8        0.88        0.55      2.53 o
  -8   8   8        8.80        9.01      2.17 o
  -7   8   8        6.44        6.57      2.42 o
  -6   8   8        6.49        7.69      2.00 o
  -5   8   8        8.42        5.86      1.63 o
  -4   8   8        0.42        1.63      1.19 o
  -3   8   8       34.10       30.99      2.12 o
  -2   8   8        5.08        2.86      1.22 o
  -1   8   8        5.37        4.02      1.58 o
   0   8   8        4.45        3.15      1.58 o
   1   8   8       48.73       39.15      2.26 o
   2   8   8       84.20       70.91      5.66 o
   3   8   8       15.50       15.75      1.70 o
   4   8   8        1.39        1.29      1.05 o
   5   8   8        0.04        0.52      0.90 o
   6   8   8        1.00       -0.34      1.70 o
  -8   9   8       11.51       13.84      3.73 o
  -7   9   8        1.75        2.29      1.95 o
  -6   9   8        1.01        1.20      1.78 o
  -5   9   8        0.15       -0.98      1.48 o
  -4   9   8       11.33       12.75      1.76 o
  -3   9   8        3.95        3.36      1.31 o
  -2   9   8        0.01        1.27      1.41 o
  -1   9   8        0.15        1.48      1.61 o
   0   9   8       47.67       39.73      2.44 o
   1   9   8        7.08        7.83      1.53 o
   2   9   8       37.40       42.24      2.38 o
   3   9   8        1.08        2.26      1.45 o
   4   9   8       13.85       16.03      2.86 o
   5   9   8        0.04       -0.58      1.56 o
  -6  10   8        2.40        2.00      2.09 o
  -5  10   8        0.02       -0.80      1.89 o
  -4  10   8        1.29        0.12      1.62 o
  -3  10   8        3.50        1.94      1.61 o
  -2  10   8        1.34        1.76      1.84 o
  -1  10   8        7.63        8.44      2.19 o
   0  10   8        0.56        0.49      1.35 o
   1  10   8       21.22       20.56      2.70 o
   2  10   8        5.08        7.03      3.07 o
   3  10   8        1.73        0.00      2.42 o
 -13   0   9        0.14        0.66      2.53 o
 -11   0   9        2.49        1.62      1.69 o
  -9   0   9      183.73      188.88     21.36 o
  -7   0   9      404.07      377.88      7.91 o
  -5   0   9       40.09       41.42      1.64 o
  -3   0   9      340.06      347.98     10.86 o
  -1   0   9      704.01      706.43     14.93 o
   1   0   9      888.49     1042.88     13.09 o
   3   0   9       89.54       98.53      1.94 o
   5   0   9       76.08       89.17      4.14 o
   7   0   9       38.35       32.28      1.65 o
   9   0   9       37.83       47.37      2.81 o
 -13   1   9        0.01       -1.09      2.14 o
 -12   1   9        0.05        0.10      1.12 o
 -11   1   9        2.91        3.85      1.19 o
 -10   1   9       26.16       31.57      2.06 o
  -9   1   9        3.21        2.51      1.18 o
  -8   1   9      191.60      202.42      7.37 o
  -7   1   9        3.82        2.42      0.97 o
  -6   1   9       41.66       36.76      1.30 o
  -5   1   9      354.02      360.23      8.46 o
  -4   1   9       60.88       87.55      1.52 o
  -3   1   9        0.74        0.49      0.48 o
  -2   1   9       35.88       41.16      1.12 o
  -1   1   9        6.74        3.93      0.49 o
   0   1   9      156.55      175.16      1.77 o
   1   1   9      367.40      365.21      4.63 o
   2   1   9      182.69      179.35      1.82 o
   3   1   9       69.53       60.64      1.21 o
   4   1   9       18.18       19.98      0.85 o
   5   1   9        0.52        0.15      0.80 o
   6   1   9        0.33       -0.51      0.65 o
   7   1   9       46.57       39.55      1.86 o
   8   1   9        5.15        3.41      0.80 o
   9   1   9        0.34        0.78      0.83 o
 -12   2   9        0.93        0.44      1.21 o
 -11   2   9       20.59       18.34      2.11 o
 -10   2   9        6.70        4.36      1.26 o
  -9   2   9       80.26       74.74      2.95 o
  -8   2   9      535.04      545.98     14.41 o
  -7   2   9        8.39       13.27      1.37 o
  -6   2   9      201.90      169.01      3.41 o
  -5   2   9       54.50       66.03      2.36 o
  -4   2   9        0.07       -0.02      0.47 o
  -3   2   9      684.52      656.77     10.42 o
  -2   2   9        9.00       17.29      0.82 o
  -1   2   9      324.67      317.55      2.78 o
   0   2   9      477.28      505.22      5.57 o
   1   2   9      178.32      178.07      2.75 o
   2   2   9        3.13        2.50      0.50 o
   3   2   9        3.01        5.40      0.57 o
   4   2   9       33.84       37.18      1.11 o
   5   2   9      344.86      305.43      6.84 o
   6   2   9        0.03        0.10      0.67 o
   7   2   9       13.34       11.72      0.98 o
   8   2   9       25.36       22.96      1.74 o
   9   2   9       22.02       21.05      2.08 o
 -12   3   9        3.93        3.52      1.33 o
 -11   3   9        0.10       -1.09      1.09 o
 -10   3   9        2.62        3.53      1.25 o
  -9   3   9        3.58        3.15      1.28 o
  -8   3   9       82.45       84.88      5.01 o
  -7   3   9       35.64       40.49      2.47 o
  -6   3   9        0.00        0.09      0.69 o
  -5   3   9      237.42      241.73      6.22 o
  -4   3   9       58.21       48.98      1.34 o
  -3   3   9        0.99        0.58      0.52 o
  -2   3   9       99.77       99.24      1.59 o
  -1   3   9       36.96       20.92      0.88 o
   0   3   9      864.91      884.32     14.73 o
   1   3   9      209.19      177.40      4.53 o
   2   3   9        0.00        0.05      0.47 o
   3   3   9       29.26       27.22      0.94 o
   4   3   9      263.32      257.85      6.02 o
   5   3   9        2.12        0.67      0.47 o
   6   3   9        0.15        0.66      0.48 o
   7   3   9        0.00       -0.97      0.97 o
   8   3   9        8.07        8.73      1.41 o
   9   3   9        0.18       -1.69      1.69 o
 -12   4   9        4.14        4.65      1.73 o
 -11   4   9        0.59        0.13      1.15 o
 -10   4   9        2.38        2.21      1.21 o
  -9   4   9        2.64        1.43      1.19 o
  -8   4   9        0.03        2.25      1.23 o
  -7   4   9      543.31      510.46     15.33 o
  -6   4   9       15.02       12.23      1.13 o
  -5   4   9       56.26       53.60      1.73 o
  -4   4   9       52.36       60.72      1.66 o
  -3   4   9       88.12      100.19      2.16 o
  -2   4   9      115.60      129.20      3.42 o
  -1   4   9      124.04      135.65      2.23 o
   0   4   9       36.34       34.11      1.38 o
   1   4   9      156.51      157.73      3.26 o
   2   4   9        9.29       14.30      1.10 o
   3   4   9      146.25      145.51      3.70 o
   4   4   9       11.71       10.90      1.08 o
   5   4   9      146.39      146.43      6.00 o
   6   4   9      194.12      191.90      6.47 o
   7   4   9        2.97        3.59      1.26 o
   8   4   9       10.36        8.14      1.48 o
 -11   5   9        0.05       -1.33      1.33 o
 -10   5   9        5.29        4.80      1.59 o
  -9   5   9       30.94       33.21      2.51 o
  -8   5   9        3.72        1.54      1.32 o
  -7   5   9       25.63       27.95      2.68 o
  -6   5   9       65.43       58.33      2.36 o
  -5   5   9      211.09      216.37      9.27 o
  -4   5   9       20.71       16.47      1.45 o
  -3   5   9       58.49       55.96      1.85 o
  -2   5   9       13.06       11.10      0.98 o
  -1   5   9       41.93       35.34      1.42 o
   0   5   9      115.20       91.23      4.73 o
   1   5   9       31.67       35.82      2.65 o
   2   5   9        9.97       13.03      1.18 o
   3   5   9      105.07      108.86      3.01 o
   4   5   9       60.11       62.09      1.72 o
   5   5   9       10.08        6.55      1.01 o
   6   5   9       73.84       77.11      3.70 o
   7   5   9        0.67       -1.21      1.32 o
   8   5   9        0.31       -0.32      1.89 o
 -11   6   9        3.36        3.16      2.29 o
 -10   6   9        7.06       10.37      2.16 o
  -9   6   9        0.42       -1.05      1.50 o
  -8   6   9        5.96        4.83      1.86 o
  -7   6   9        0.00       -1.29      1.44 o
  -6   6   9       11.26       12.21      1.75 o
  -5   6   9        2.63        2.82      1.13 o
  -4   6   9       89.23       80.18      2.57 o
  -3   6   9       27.41       23.94      1.72 o
  -2   6   9        0.11       -0.79      0.79 o
  -1   6   9        8.73       12.83      1.19 o
   0   6   9       14.10       10.66      1.27 o
   1   6   9       35.30       40.11      1.91 o
   2   6   9       86.22      102.10      3.14 o
   3   6   9       68.21       57.13      1.97 o
   4   6   9        0.20       -0.36      0.71 o
   5   6   9       85.32       85.10      5.02 o
   6   6   9       19.59       17.28      1.39 o
   7   6   9        0.15       -0.27      1.52 o
 -10   7   9        0.39       -0.11      2.53 o
  -9   7   9       14.79       21.66      5.33 o
  -8   7   9        4.97        7.35      2.13 o
  -7   7   9        9.37       14.39      2.37 o
  -6   7   9        4.92        3.86      1.78 o
  -5   7   9       10.21        7.70      1.39 o
  -4   7   9       32.36       33.66      2.14 o
  -3   7   9        0.15        1.00      1.09 o
  -2   7   9        0.17        0.49      1.00 o
  -1   7   9       10.15        9.70      1.78 o
   0   7   9        7.95        6.59      1.69 o
   1   7   9      108.39       97.23      3.27 o
   2   7   9        6.94        9.35      1.33 o
   3   7   9        0.30        0.12      0.85 o
   4   7   9        0.45       -0.41      0.81 o
   5   7   9       15.60       18.86      1.70 o
   6   7   9        7.97        6.98      1.26 o
  -9   8   9        1.82        3.73      2.97 o
  -8   8   9        1.00        1.48      1.94 o
  -7   8   9        1.37        1.40      1.82 o
  -6   8   9        1.06        1.77      1.78 o
  -5   8   9        8.63        7.53      1.80 o
  -4   8   9        0.42        1.07      1.16 o
  -3   8   9       18.31       14.09      1.65 o
  -2   8   9        0.10        0.43      1.26 o
  -1   8   9        2.21        1.45      1.40 o
   0   8   9       33.81       37.25      2.84 o
   1   8   9       86.19       89.75      8.62 o
   2   8   9        0.20        2.20      1.39 o
   3   8   9       10.47        7.69      1.30 o
   4   8   9        0.31        0.80      1.05 o
   5   8   9       11.53       10.64      2.15 o
  -7   9   9        2.89        6.26      2.17 o
  -6   9   9        1.55       -0.44      1.79 o
  -5   9   9        6.69        4.97      1.85 o
  -4   9   9        5.13        2.25      1.42 o
  -3   9   9        2.52       -1.00      1.33 o
  -2   9   9        1.49        0.48      1.56 o
  -1   9   9        2.40        2.36      1.81 o
   0   9   9        0.47       -0.60      1.50 o
   1   9   9       20.35       22.60      3.57 o
   2   9   9        2.93        3.54      1.67 o
   3   9   9       26.82       34.04      3.84 o
   4   9   9        2.06        4.72      2.31 o
  -5  10   9        2.08        2.72      2.21 o
  -4  10   9        4.08        2.45      2.28 o
  -3  10   9        1.85        1.33      1.65 o
  -2  10   9        1.21        0.13      1.92 o
  -1  10   9        0.78        1.55      1.74 o
   0  10   9        3.17        2.53      1.84 o
   1  10   9        4.90        8.13      3.18 o
   2  10   9        2.80        5.60      2.97 o
 -12   0  10       19.80       16.09      2.91 o
 -10   0  10       90.73       59.38      3.60 o
  -8   0  10       69.77       60.57      4.83 o
  -6   0  10       47.43       34.52      1.78 o
  -4   0  10      363.00      495.64     15.60 o
  -2   0  10      269.01      270.52      3.72 o
   0   0  10      269.28      272.79      5.41 o
   2   0  10      329.88      371.84     11.18 o
   4   0  10        1.56        1.71      0.92 o
   6   0  10      285.62      254.37      5.55 o
   8   0  10       46.79       47.88      2.79 o
 -12   1  10        0.37       -0.08      1.21 o
 -11   1  10        1.26       -0.51      1.12 o
 -10   1  10       25.23       21.22      1.92 o
  -9   1  10        0.51        0.14      1.21 o
  -8   1  10      258.20      285.97     10.79 o
  -7   1  10       50.67       63.17      2.35 o
  -6   1  10      205.20      217.84      5.71 o
  -5   1  10      372.75      377.41      7.39 o
  -4   1  10      290.41      313.71      6.67 o
  -3   1  10       43.12       40.81      1.31 o
  -2   1  10       40.29       49.87      1.23 o
  -1   1  10      331.81      317.66      3.83 o
   0   1  10        9.05       14.89      0.77 o
   1   1  10       17.83       20.26      0.96 o
   2   1  10      376.35      369.89      7.07 o
   3   1  10      218.92      217.57      3.31 o
   4   1  10        3.50        3.04      0.71 o
   5   1  10       21.16       17.36      1.04 o
   6   1  10       44.61       52.47      1.95 o
   7   1  10        8.52        9.31      0.98 o
   8   1  10        0.01       -0.16      0.70 o
   9   1  10        7.25       11.28      1.16 o
 -12   2  10        0.00       -0.47      1.18 o
 -11   2  10       13.29       15.55      1.76 o
 -10   2  10        0.47       -0.66      1.15 o
  -9   2  10      183.67      175.68      6.66 o
  -8   2  10       26.12       23.64      1.84 o
  -7   2  10      232.74      219.95      6.93 o
  -6   2  10        0.08       -0.19      0.70 o
  -5   2  10       18.32       24.66      1.10 o
  -4   2  10       45.52       46.60      1.28 o
  -3   2  10        2.30        1.19      0.54 o
  -2   2  10       39.90       52.70      1.22 o
  -1   2  10        3.28        2.85      0.59 o
   0   2  10      160.68      193.24      2.19 o
   1   2  10       14.33       17.99      1.01 o
   2   2  10      224.95      214.94      3.56 o
   3   2  10       11.24       17.43      0.88 o
   4   2  10      112.40      118.38      4.50 o
   5   2  10      238.65      202.89      5.45 o
   6   2  10        1.99        1.92      0.78 o
   7   2  10        9.92        9.62      0.94 o
   8   2  10       18.79       18.24      1.66 o
 -12   3  10        0.51        1.28      1.32 o
 -11   3  10        0.95        1.87      1.28 o
 -10   3  10       32.61       26.84      2.08 o
  -9   3  10        0.14       -0.62      1.11 o
  -8   3  10       20.06       28.90      2.20 o
  -7   3  10       33.81       37.81      2.12 o
  -6   3  10      158.56      153.37      3.96 o
  -5   3  10       77.24       87.51      1.87 o
  -4   3  10       74.64       79.73      1.71 o
  -3   3  10       21.30       22.17      1.07 o
  -2   3  10      205.30      183.05      5.54 o
  -1   3  10       13.56       10.87      0.96 o
   0   3  10        0.04        0.19      0.68 o
   1   3  10        4.59        4.62      0.85 o
   2   3  10       83.32       72.80      1.87 o
   3   3  10      103.39      103.59      2.24 o
   4   3  10      250.02      284.12      7.58 o
   5   3  10        1.50        1.30      0.77 o
   6   3  10        6.48        5.94      0.83 o
   7   3  10       13.83       14.23      1.58 o
   8   3  10        0.09       -0.50      1.31 o
 -12   4  10        8.66       12.87      3.84 o
 -11   4  10        0.83        0.70      1.25 o
 -10   4  10        7.99        8.46      1.52 o
  -9   4  10        3.01        3.52      1.33 o
  -8   4  10       76.73       70.43      2.70 o
  -7   4  10       45.22       55.95      3.87 o
  -6   4  10       53.45       53.96      2.57 o
  -5   4  10      138.05      137.22      4.42 o
  -4   4  10       32.08       28.10      1.49 o
  -3   4  10      148.33      147.23      3.46 o
  -2   4  10      104.39      111.44      3.47 o
  -1   4  10       46.78       51.46      1.70 o
   0   4  10      351.57      326.59      7.69 o
   1   4  10      839.10      831.47     21.80 o
   2   4  10       36.14       39.20      1.61 o
   3   4  10      146.44      129.03      4.09 o
   4   4  10       11.40       13.76      1.06 o
   5   4  10      108.12      114.33      3.78 o
   6   4  10        0.55        0.13      1.07 o
   7   4  10        2.19        1.23      1.15 o
   8   4  10        1.57        3.50      1.92 o
 -11   5  10        0.76        0.98      1.49 o
 -10   5  10        0.28       -1.05      1.38 o
  -9   5  10       55.75       56.22      3.62 o
  -8   5  10       13.17       17.08      2.40 o
  -7   5  10        0.05        0.79      1.53 o
  -6   5  10      347.66      349.08     11.38 o
  -5   5  10        2.62        4.80      1.20 o
  -4   5  10        2.70        2.38      0.98 o
  -3   5  10       23.62       22.89      1.61 o
  -2   5  10        8.73        7.99      0.95 o
  -1   5  10       57.21       53.57      2.08 o
   0   5  10       84.32       73.26      2.46 o
   1   5  10        1.51       -0.26      1.28 o
   2   5  10        6.85        6.15      1.05 o
   3   5  10        5.82        5.52      0.99 o
   4   5  10        1.67        0.27      0.60 o
   5   5  10        1.33        0.58      0.87 o
   6   5  10        0.99        0.82      1.42 o
   7   5  10        0.09       -1.29      1.29 o
 -10   6  10        1.46       -0.40      2.14 o
  -9   6  10        0.17        1.67      1.75 o
  -8   6  10        0.56        0.11      1.63 o
  -7   6  10        9.30       11.84      2.28 o
  -6   6  10       87.55       79.09      6.86 o
  -5   6  10        3.55        4.32      1.28 o
  -4   6  10        0.33       -0.32      0.94 o
  -3   6  10       25.81       27.18      1.86 o
  -2   6  10        0.51        0.33      0.92 o
  -1   6  10        6.86        3.95      1.09 o
   0   6  10      363.64      333.59     11.27 o
   1   6  10      135.54      121.46      5.07 o
   2   6  10      253.28      270.75      9.10 o
   3   6  10        3.61        4.89      1.04 o
   4   6  10        9.82        9.23      1.02 o
   5   6  10       16.39       15.86      1.46 o
   6   6  10        5.41        2.84      0.91 o
   7   6  10        0.43       -0.27      1.94 o
 -10   7  10        9.78        9.77      3.40 o
  -9   7  10        1.48        0.72      1.77 o
  -8   7  10        5.14        6.10      1.97 o
  -7   7  10        1.95        5.00      1.98 o
  -6   7  10        5.91        5.77      2.02 o
  -5   7  10        8.20        8.55      1.50 o
  -4   7  10       30.76       34.73      2.18 o
  -3   7  10        5.01        6.63      1.35 o
  -2   7  10       11.11        6.66      1.74 o
  -1   7  10        0.11       -0.74      1.21 o
   0   7  10       66.72       63.99      3.46 o
   1   7  10        0.32        0.53      1.20 o
   2   7  10      108.86      123.05      5.96 o
   3   7  10        0.12       -0.08      0.86 o
   4   7  10       39.79       41.89      2.49 o
   5   7  10        1.59        2.40      1.14 o
   6   7  10        2.27        2.11      1.02 o
  -9   8  10        0.55       -0.99      2.75 o
  -8   8  10        2.67        1.50      1.94 o
  -7   8  10        0.63        0.26      1.69 o
  -6   8  10        5.37        4.35      2.01 o
  -5   8  10        0.46        2.23      1.56 o
  -4   8  10        4.53        5.83      1.42 o
  -3   8  10        2.58        3.71      1.51 o
  -2   8  10        3.74        5.70      1.77 o
  -1   8  10       11.21        7.16      2.25 o
   0   8  10       28.39       24.05      2.56 o
   1   8  10      159.35      150.17      7.19 o
   2   8  10       20.05       16.31      2.05 o
   3   8  10       13.75       13.14      1.48 o
   4   8  10        0.01        0.75      1.04 o
   5   8  10        1.18       -0.52      2.22 o
  -7   9  10        0.14        2.31      2.10 o
  -6   9  10       14.51       19.24      2.94 o
  -5   9  10        0.46        0.21      1.62 o
  -4   9  10       14.76       17.36      2.30 o
  -3   9  10        1.88        3.47      1.92 o
  -2   9  10        0.00        0.65      1.52 o
  -1   9  10       14.66       13.45      2.33 o
   0   9  10        8.71        6.94      1.98 o
   1   9  10        0.51        0.58      1.53 o
   2   9  10        4.44        3.49      1.63 o
   3   9  10        0.04       -0.55      2.09 o
  -4  10  10        1.41        4.44      2.45 o
  -3  10  10        6.22        8.38      2.42 o
  -2  10  10        0.35        0.09      1.84 o
  -1  10  10        2.34        3.95      2.00 o
   0  10  10        8.98        7.91      3.40 o
   1  10  10        3.37        2.20      2.75 o
 -11   0  11        1.76       -0.63      1.66 o
  -9   0  11      280.06      283.66     12.96 o
  -7   0  11       50.63       39.16      3.84 o
  -5   0  11        2.20        5.55      1.00 o
  -3   0  11      123.63      124.34      2.62 o
  -1   0  11      122.65      145.83      3.06 o
   1   0  11      427.51      445.69     15.70 o
   3   0  11       22.10       18.29      2.58 o
   5   0  11      158.77      156.81      3.61 o
   7   0  11        0.17        1.00      1.11 o
 -12   1  11        4.70        4.11      1.41 o
 -11   1  11        2.42        3.90      1.38 o
 -10   1  11       32.49       34.61      2.32 o
  -9   1  11      152.46      162.16      6.72 o
  -8   1  11       31.06       29.83      2.02 o
  -7   1  11       32.18       32.24      1.94 o
  -6   1  11       64.95       51.39      1.72 o
  -5   1  11       19.90       18.04      1.00 o
  -4   1  11       10.31       14.43      0.88 o
  -3   1  11       15.45       18.13      1.07 o
  -2   1  11      222.40      250.66      5.29 o
  -1   1  11      515.41      554.80     11.59 o
   0   1  11      119.70      102.46      2.31 o
   1   1  11       24.13       24.96      1.32 o
   2   1  11      166.35      183.72      5.34 o
   3   1  11       19.74       18.38      1.18 o
   4   1  11       17.98       18.83      1.19 o
   5   1  11        0.57        0.38      0.71 o
   6   1  11        1.98        3.16      0.85 o
   7   1  11       16.51       22.43      1.35 o
   8   1  11        1.57        0.45      0.90 o
 -12   2  11        1.99       -0.15      1.23 o
 -11   2  11        0.49        0.51      1.23 o
 -10   2  11       22.78       29.51      2.19 o
  -9   2  11       23.00       12.53      1.66 o
  -8   2  11      148.89      151.87      3.94 o
  -7   2  11       91.68       91.33      2.75 o
  -6   2  11       29.05       29.18      1.48 o
  -5   2  11       13.24       11.11      0.88 o
  -4   2  11        0.33        0.29      0.57 o
  -3   2  11       14.62       12.46      0.88 o
  -2   2  11        0.28       -0.59      0.60 o
  -1   2  11      417.16      390.11      4.33 o
   0   2  11       69.80       56.10      1.83 o
   1   2  11      180.97      169.53      4.68 o
   2   2  11      484.39      464.03      5.02 o
   3   2  11        3.97        5.77      0.87 o
   4   2  11        1.49        1.62      0.76 o
   5   2  11       17.90       15.92      1.04 o
   6   2  11       21.96       19.10      1.27 o
   7   2  11        0.76        0.08      0.74 o
   8   2  11        0.80        3.05      1.50 o
 -12   3  11        0.09       -0.35      1.27 o
 -11   3  11        1.44        2.08      1.34 o
 -10   3  11       14.82       15.61      1.84 o
  -9   3  11       72.86       76.81      4.01 o
  -8   3  11       43.36       34.91      2.24 o
  -7   3  11        1.85        2.74      1.17 o
  -6   3  11       12.99       10.47      1.24 o
  -5   3  11      297.47      311.59      8.39 o
  -4   3  11       17.60       19.64      1.23 o
  -3   3  11       16.34       16.11      1.10 o
  -2   3  11       80.15       86.33      2.97 o
  -1   3  11       37.00       43.21      1.75 o
   0   3  11      114.38      105.22      2.47 o
   1   3  11      375.64      339.70      8.29 o
   2   3  11       72.59       71.06      2.01 o
   3   3  11      838.94      799.62     30.04 o
   4   3  11       36.70       30.94      3.02 o
   5   3  11        1.95        2.27      0.87 o
   6   3  11        0.63        0.83      0.72 o
   7   3  11        6.33        7.16      1.41 o
   8   3  11        9.85       14.49      2.08 o
 -11   4  11        0.03       -0.84      1.42 o
 -10   4  11        6.17        6.45      1.76 o
  -9   4  11        7.43        8.18      1.87 o
  -8   4  11       41.63       50.79      3.42 o
  -7   4  11        0.21       -1.22      1.50 o
  -6   4  11        1.33        3.18      1.14 o
  -5   4  11       12.18       14.66      1.49 o
  -4   4  11        1.65        2.53      0.96 o
  -3   4  11        0.42        1.56      0.75 o
  -2   4  11       82.82       83.00      2.16 o
  -1   4  11        8.69        9.12      1.18 o
   0   4  11        0.02       -0.32      0.89 o
   1   4  11      617.24      651.02     19.90 o
   2   4  11        1.41        1.07      0.85 o
   3   4  11      187.26      177.45      5.08 o
   4   4  11       67.15       66.90      2.31 o
   5   4  11        0.00       -0.70      0.76 o
   6   4  11       10.89        9.16      0.99 o
   7   4  11        4.72        8.76      1.88 o
 -11   5  11        0.34        0.10      1.78 o
 -10   5  11        2.95        0.46      1.67 o
  -9   5  11       57.66       56.94      3.68 o
  -8   5  11        0.79       -0.11      1.63 o
  -7   5  11       10.35        8.21      2.09 o
  -6   5  11        9.38        6.71      1.37 o
  -5   5  11       38.33       37.26      2.06 o
  -4   5  11        1.47        1.72      0.98 o
  -3   5  11        4.19        6.83      1.19 o
  -2   5  11        0.02        0.42      0.85 o
  -1   5  11        0.01       -0.84      0.84 o
   0   5  11      112.52      110.56      4.49 o
   1   5  11       37.89       40.69      1.93 o
   2   5  11       23.32       21.48      1.53 o
   3   5  11      184.93      183.35      5.33 o
   4   5  11       29.64       27.46      1.37 o
   5   5  11        5.37        5.70      1.13 o
   6   5  11        0.16       -0.48      0.79 o
   7   5  11       12.30       13.56      2.74 o
 -10   6  11        0.70        1.72      1.82 o
  -9   6  11        1.45        1.70      1.89 o
  -8   6  11        8.92        4.97      2.01 o
  -7   6  11       32.37       31.99      6.48 o
  -6   6  11       55.77       58.64      3.47 o
  -5   6  11        0.63       -0.27      1.12 o
  -4   6  11        5.80        5.44      1.26 o
  -3   6  11       35.33       40.90      2.65 o
  -2   6  11        2.00        2.04      1.39 o
  -1   6  11        0.14        0.44      1.17 o
   0   6  11       62.90       68.99      3.52 o
   1   6  11      138.65      132.16      6.82 o
   2   6  11        3.23        5.49      1.12 o
   3   6  11        1.98        2.09      0.96 o
   4   6  11       35.13       30.74      1.48 o
   5   6  11        0.29        1.14      0.99 o
   6   6  11        1.36        2.26      0.96 o
  -9   7  11        2.59        5.62      2.80 o
  -8   7  11        1.57        0.43      1.82 o
  -7   7  11       23.90       22.86      2.87 o
  -6   7  11        0.09        0.83      1.45 o
  -5   7  11       31.88       29.66      2.18 o
  -4   7  11       14.80       19.32      2.13 o
  -3   7  11        4.09        0.57      1.50 o
  -2   7  11        9.20       10.98      2.06 o
  -1   7  11        2.30        0.26      1.40 o
   0   7  11        1.38        1.84      1.48 o
   1   7  11       46.73       44.99      3.94 o
   2   7  11        7.52        7.95      1.28 o
   3   7  11        7.96        9.17      1.31 o
   4   7  11        2.80        4.70      1.01 o
   5   7  11       14.58       16.24      1.68 o
  -8   8  11        1.10        2.83      2.09 o
  -7   8  11        0.55       -0.44      1.77 o
  -6   8  11        1.49        3.45      2.42 o
  -5   8  11        7.15        6.49      2.33 o
  -4   8  11        2.79        3.16      1.53 o
  -3   8  11        9.55        7.82      2.06 o
  -2   8  11        0.00       -1.50      1.50 o
  -1   8  11        8.23        5.90      2.53 o
   0   8  11        2.04        0.58      1.58 o
   1   8  11        2.23        4.18      1.63 o
   2   8  11       13.85       11.11      1.66 o
   3   8  11        1.64        1.01      1.09 o
   4   8  11        8.76        8.05      1.65 o
  -6   9  11        0.89        1.98      2.97 o
  -5   9  11        3.08        3.09      2.69 o
  -4   9  11        3.02        3.18      2.03 o
  -3   9  11        4.09        5.09      2.11 o
  -2   9  11        0.60        0.59      1.79 o
  -1   9  11       14.54        9.69      2.19 o
   0   9  11        0.92        2.74      1.81 o
   1   9  11        1.19        0.88      2.42 o
   2   9  11        1.78        1.65      2.31 o
  -3  10  11        0.51        0.51      1.82 o
  -2  10  11        6.78        5.82      3.62 o
  -1  10  11        0.50        1.43      2.97 o
 -12   0  12        4.98        5.46      2.17 o
 -10   0  12       83.90      104.23     10.16 o
  -8   0  12      121.47      121.67      4.69 o
  -6   0  12      332.65      372.37     13.75 o
  -4   0  12       88.98       83.84      5.82 o
  -2   0  12        0.60        0.49      0.97 o
   0   0  12       42.35       41.47      2.44 o
   2   0  12      293.99      311.35     14.28 o
   4   0  12       68.17       53.16      3.18 o
   6   0  12        0.03        0.41      0.95 o
 -12   1  12        0.11        0.32      1.30 o
 -11   1  12        0.03       -0.02      1.26 o
 -10   1  12       13.07       14.78      1.85 o
  -9   1  12       21.72       28.38      2.31 o
  -8   1  12        5.82        5.82      1.34 o
  -7   1  12        5.68        5.88      1.33 o
  -6   1  12        4.00        3.98      0.93 o
  -5   1  12        2.66        2.89      0.73 o
  -4   1  12        0.95        0.34      0.59 o
  -3   1  12      120.39      123.31      3.43 o
  -2   1  12       16.20       17.01      1.31 o
  -1   1  12       73.31       61.97      2.49 o
   0   1  12       44.18       55.57      2.19 o
   1   1  12        0.56        2.31      0.85 o
   2   1  12        2.84        2.47      0.84 o
   3   1  12       44.01       45.69      1.66 o
   4   1  12      105.12       89.01      2.63 o
   5   1  12       88.60       89.70      2.71 o
   6   1  12        3.13        2.48      0.86 o
   7   1  12       22.37       21.13      1.36 o
 -12   2  12        0.02       -1.28      1.28 o
 -11   2  12        0.91        0.43      1.30 o
 -10   2  12        2.66        4.49      1.50 o
  -9   2  12        0.01        0.47      1.24 o
  -8   2  12      166.84      209.92     13.35 o
  -7   2  12       13.85       20.43      1.77 o
  -6   2  12      218.25      226.88      5.15 o
  -5   2  12       33.24       41.86      1.63 o
  -4   2  12       17.76       19.63      1.35 o
  -3   2  12       46.44       43.00      1.84 o
  -2   2  12        0.48        0.13      0.78 o
  -1   2  12       18.80       13.29      1.29 o
   0   2  12      369.00      386.28     13.01 o
   1   2  12      439.20      420.47     12.09 o
   2   2  12       17.81       18.80      1.33 o
   3   2  12        0.05        0.06      0.78 o
   4   2  12       26.15       25.51      1.41 o
   5   2  12        4.97        3.41      0.81 o
   6   2  12        1.59        1.51      0.81 o
   7   2  12        3.29        5.14      1.07 o
 -12   3  12        0.80        0.16      2.05 o
 -11   3  12        4.30        3.36      1.64 o
 -10   3  12        4.54        4.05      1.69 o
  -9   3  12        2.86        1.89      1.56 o
  -8   3  12        5.09        5.17      1.94 o
  -7   3  12        2.86        3.17      1.74 o
  -6   3  12       20.14       17.42      1.62 o
  -5   3  12       26.47       28.74      1.82 o
  -4   3  12        3.11        3.71      0.84 o
  -3   3  12        0.81        0.97      0.77 o
  -2   3  12        7.12        4.43      1.02 o
  -1   3  12      153.84      139.01      4.31 o
   0   3  12       32.29       36.10      1.89 o
   1   3  12       56.17       51.26      2.28 o
   2   3  12       24.81       23.43      1.47 o
   3   3  12       32.20       24.94      1.49 o
   4   3  12       13.93       10.72      1.07 o
   5   3  12        1.14        1.79      0.80 o
   6   3  12        4.60        3.66      0.88 o
   7   3  12        5.44        6.88      1.73 o
 -11   4  12        7.35        8.52      1.98 o
 -10   4  12        2.74        3.42      1.90 o
  -9   4  12       27.72       35.08      3.30 o
  -8   4  12       13.58       11.45      2.29 o
  -7   4  12       22.85       32.34      3.29 o
  -6   4  12        4.01        2.52      1.13 o
  -5   4  12        0.96        3.14      1.16 o
  -4   4  12       68.57       61.47      2.36 o
  -3   4  12        7.49        7.54      1.20 o
  -2   4  12       30.42       22.65      1.83 o
  -1   4  12       32.30       32.93      2.65 o
   0   4  12       22.97       22.35      1.62 o
   1   4  12        0.43        0.09      0.87 o
   2   4  12      204.81      194.20      3.52 o
   3   4  12       44.21       48.17      1.79 o
   4   4  12       24.78       26.56      1.41 o
   5   4  12       39.24       47.18      1.82 o
   6   4  12        0.20        0.27      0.79 o
   7   4  12        1.46        2.34      1.90 o
 -11   5  12        3.23        2.53      2.86 o
 -10   5  12        7.85        8.51      2.28 o
  -9   5  12        6.14       10.29      2.37 o
  -8   5  12        1.86        6.46      2.09 o
  -7   5  12        2.96        2.88      1.82 o
  -6   5  12       17.64       15.90      1.70 o
  -5   5  12        0.13       -0.97      0.97 o
  -4   5  12       14.89       14.88      1.60 o
  -3   5  12       17.64       17.80      2.24 o
  -2   5  12       22.50       26.69      1.78 o
  -1   5  12      222.36      200.61      5.31 o
   0   5  12       84.87       98.89      3.27 o
   1   5  12       48.77       49.80      2.12 o
   2   5  12       57.08       50.07      2.01 o
   3   5  12        7.78        8.79      1.32 o
   4   5  12       17.71       13.12      1.15 o
   5   5  12        0.01       -0.29      0.90 o
   6   5  12        0.01       -0.85      0.85 o
 -10   6  12       12.55       16.53      2.80 o
  -9   6  12        1.30        2.86      2.02 o
  -8   6  12        1.27        0.14      1.69 o
  -7   6  12       12.83       10.68      2.33 o
  -6   6  12        9.55        9.09      1.79 o
  -5   6  12       50.46       50.22      2.66 o
  -4   6  12        1.72        1.87      1.32 o
  -3   6  12       21.03       25.15      2.61 o
  -2   6  12        8.71        8.10      1.84 o
  -1   6  12       34.55       31.07      2.32 o
   0   6  12       69.59       69.98      2.58 o
   1   6  12        1.63        2.16      1.10 o
   2   6  12       27.96       21.91      1.64 o
   3   6  12        1.65        0.82      0.95 o
   4   6  12        1.35        2.63      0.91 o
   5   6  12        4.89        5.97      1.21 o
  -9   7  12        0.13        0.05      1.94 o
  -8   7  12        0.24        2.14      2.01 o
  -7   7  12        0.01        0.02      2.25 o
  -6   7  12       13.64       15.26      2.15 o
  -5   7  12       10.49       13.38      2.02 o
  -4   7  12        8.41       14.52      3.57 o
  -3   7  12       22.36       18.49      2.52 o
  -2   7  12       42.03       34.03      2.89 o
  -1   7  12        4.68        1.62      1.51 o
   0   7  12       35.21       29.06      2.66 o
   1   7  12        3.52        4.65      1.40 o
   2   7  12        0.35        0.89      1.03 o
   3   7  12        3.59        2.84      1.10 o
   4   7  12        0.00        0.44      1.09 o
  -8   8  12        0.01       -0.41      1.92 o
  -7   8  12        1.09        2.67      2.17 o
  -6   8  12        0.92        4.39      3.07 o
  -5   8  12        0.61        1.42      2.06 o
  -4   8  12       11.46       11.16      3.51 o
  -3   8  12        0.06        0.06      1.66 o
  -2   8  12        0.05        0.32      1.63 o
  -1   8  12        9.14        9.64      2.11 o
   0   8  12       55.42       55.12      3.33 o
   1   8  12        0.86        1.04      1.47 o
   2   8  12        0.09        0.30      1.78 o
   3   8  12        0.00        0.59      1.48 o
  -6   9  12        3.46        3.51      3.29 o
  -5   9  12        0.10       -1.98      2.97 o
  -4   9  12        2.93        2.12      2.03 o
  -3   9  12        3.74        3.00      2.03 o
  -2   9  12        2.04        1.12      1.81 o
  -1   9  12       35.97       35.88      8.07 o
   0   9  12        7.73        6.48      2.97 o
   1   9  12        0.12        1.98      2.64 o
 -11   0  13        0.21        1.16      2.20 o
  -9   0  13        6.30        4.63      2.31 o
  -7   0  13      567.47      596.24     27.56 o
  -5   0  13      266.51      268.24     19.66 o
  -3   0  13       74.76       76.56      3.90 o
  -1   0  13      728.08      721.10     21.63 o
   1   0  13     1275.33     1229.38     55.73 o
   3   0  13      229.88      194.40     22.02 o
   5   0  13       27.60       32.18      2.21 o
   7   0  13        0.10        1.16      1.34 o
 -12   1  13        0.63       -0.46      1.36 o
 -11   1  13        1.65        1.63      1.45 o
 -10   1  13       27.75       36.09      2.48 o
  -9   1  13        3.89        4.00      1.40 o
  -8   1  13       26.10       35.06      2.21 o
  -7   1  13        6.70        5.75      1.56 o
  -6   1  13       25.41       28.25      1.91 o
  -5   1  13        0.36       -0.22      0.76 o
  -4   1  13       37.50       32.89      1.80 o
  -3   1  13        0.16        1.75      0.89 o
  -2   1  13       92.31       82.64      3.39 o
  -1   1  13      263.05      257.33      8.35 o
   0   1  13       58.82       59.10      2.15 o
   1   1  13      108.84      101.61      2.53 o
   2   1  13        5.01        4.25      0.97 o
   3   1  13       44.17       36.17      1.67 o
   4   1  13        0.33        0.68      0.84 o
   5   1  13        2.06        2.76      0.88 o
   6   1  13       14.69       13.64      1.01 o
   7   1  13       14.44       19.12      2.02 o
 -12   2  13        5.99        7.03      2.01 o
 -11   2  13        1.28       -0.57      1.52 o
 -10   2  13       22.77       24.57      2.57 o
  -9   2  13       25.76       29.61      2.61 o
  -8   2  13        1.72        4.43      1.81 o
  -7   2  13       73.38       61.45      3.53 o
  -6   2  13       49.78       50.29      2.29 o
  -5   2  13       85.00       84.61      2.48 o
  -4   2  13       10.99       10.23      1.29 o
  -3   2  13        4.14        5.98      1.13 o
  -2   2  13        8.70        5.04      1.07 o
  -1   2  13       37.25       31.61      1.81 o
   0   2  13      860.34      929.82     28.17 o
   1   2  13       24.55       20.50      1.51 o
   2   2  13       56.88       65.63      2.35 o
   3   2  13      330.46      305.17      7.26 o
   4   2  13        1.26        1.49      0.86 o
   5   2  13        6.73        6.63      0.95 o
   6   2  13        3.24        4.16      0.97 o
   7   2  13        3.51        4.16      1.65 o
 -11   3  13        8.86       12.55      2.23 o
 -10   3  13       53.39       60.46      3.95 o
  -9   3  13        1.03        0.78      1.74 o
  -8   3  13        8.55        8.13      2.13 o
  -7   3  13        5.39        8.35      2.06 o
  -6   3  13        8.78        9.07      1.62 o
  -5   3  13        0.63        1.51      1.04 o
  -4   3  13        0.13        0.89      0.91 o
  -3   3  13        1.08        2.79      0.99 o
  -2   3  13       27.05       36.57      1.89 o
  -1   3  13      279.65      267.99      8.83 o
   0   3  13        8.63        9.69      1.30 o
   1   3  13       71.98       83.92      2.54 o
   2   3  13       63.39       60.42      2.12 o
   3   3  13        5.46        6.02      1.05 o
   4   3  13       19.12       24.08      1.46 o
   5   3  13        3.52        3.06      0.97 o
   6   3  13        3.25        6.98      1.06 o
 -11   4  13        0.34       -0.56      1.90 o
 -10   4  13       27.55       21.97      2.97 o
  -9   4  13       32.99       31.26      3.34 o
  -8   4  13       34.69       36.42      4.72 o
  -7   4  13       39.56       46.65      3.34 o
  -6   4  13        3.36        3.55      1.28 o
  -5   4  13       30.69       31.16      2.87 o
  -4   4  13       83.93       84.09      9.66 o
  -3   4  13        0.31        0.08      0.90 o
  -2   4  13       48.17       44.44      2.81 o
  -1   4  13        0.02        0.58      1.05 o
   0   4  13        8.83       11.69      1.40 o
   1   4  13       36.38       33.92      1.80 o
   2   4  13       14.64       15.05      1.37 o
   3   4  13        8.52        7.34      1.11 o
   4   4  13        0.33       -0.38      0.79 o
   5   4  13        1.70        1.20      0.88 o
   6   4  13        2.21        1.32      0.95 o
 -10   5  13        3.17        1.01      3.90 o
  -9   5  13       25.15       21.71      3.40 o
  -8   5  13        9.31        7.76      2.20 o
  -7   5  13        1.01        2.35      1.86 o
  -6   5  13        0.08       -0.10      1.39 o
  -5   5  13       53.43       52.79      3.76 o
  -4   5  13        4.37        5.75      1.89 o
  -3   5  13        8.02        6.86      1.81 o
  -2   5  13        9.02        7.39      1.35 o
  -1   5  13        1.49       -0.99      0.99 o
   0   5  13        0.00       -0.18      0.97 o
   1   5  13        2.54        2.05      1.07 o
   2   5  13        2.10        1.09      1.08 o
   3   5  13       17.76       18.92      1.47 o
   4   5  13        5.16        5.36      1.13 o
   5   5  13        6.36        8.96      1.34 o
 -10   6  13        5.47        8.46      2.48 o
  -9   6  13        1.21        3.68      2.10 o
  -8   6  13        2.04        1.97      2.05 o
  -7   6  13        0.72        0.23      1.78 o
  -6   6  13        9.74       14.85      2.74 o
  -5   6  13        3.15        2.76      1.68 o
  -4   6  13        7.62        5.00      1.76 o
  -3   6  13       11.30       11.33      2.16 o
  -2   6  13        0.53       -0.38      1.37 o
  -1   6  13        0.98        1.11      1.29 o
   0   6  13        0.63       -0.73      1.04 o
   1   6  13        6.29        6.21      1.26 o
   2   6  13        2.53        2.93      1.10 o
   3   6  13        0.67       -0.80      0.90 o
   4   6  13        2.30        3.66      1.18 o
  -8   7  13        0.83        4.56      2.25 o
  -7   7  13        3.10       -0.77      2.75 o
  -6   7  13        0.80        1.08      2.05 o
  -5   7  13        6.99        5.28      2.03 o
  -4   7  13        0.81        1.98      1.79 o
  -3   7  13       17.57       18.15      2.53 o
  -2   7  13        0.72       -0.33      1.48 o
  -1   7  13        0.27        0.26      1.48 o
   0   7  13        1.12        3.06      1.56 o
   1   7  13       13.24       10.47      1.66 o
   2   7  13        2.47        1.85      1.26 o
   3   7  13        0.06       -1.26      1.26 o
  -7   8  13        0.44        1.87      3.07 o
  -6   8  13        1.68        4.46      2.44 o
  -5   8  13        0.03       -0.88      2.97 o
  -4   8  13        0.10        0.81      1.77 o
  -3   8  13       12.63       12.58      2.42 o
  -2   8  13        0.03       -0.38      1.52 o
  -1   8  13        7.54        8.10      2.00 o
   0   8  13        0.42        0.03      1.53 o
   1   8  13        0.67       -0.88      2.20 o
   2   8  13        0.21        0.36      1.81 o
  -4   9  13        0.51        0.08      1.91 o
  -3   9  13        0.04       -0.36      1.76 o
  -2   9  13        1.24        1.43      1.87 o
  -1   9  13        0.62        1.54      2.86 o
 -12   0  14        1.90        2.97      3.18 o
 -10   0  14        6.85        6.92      3.29 o
  -8   0  14       52.43       52.71      5.16 o
  -4   0  14        3.93        6.87      1.81 o
  -2   0  14       31.88       19.20      2.31 o
   0   0  14      632.65      603.55     18.18 o
   2   0  14      252.42      239.62     13.07 o
   4   0  14      181.86      175.25      5.00 o
   6   0  14       13.30       21.03      3.90 o
 -12   1  14        0.26        0.13      1.70 o
 -11   1  14        0.04        0.51      1.61 o
 -10   1  14        0.76        1.36      1.61 o
  -9   1  14        6.01        6.22      1.76 o
  -8   1  14       13.75       13.95      3.51 o
  -7   1  14       20.77       17.13      3.73 o
  -6   1  14        1.78        2.09      2.42 o
  -5   1  14        9.68        9.35      1.31 o
  -4   1  14        7.07        8.53      1.27 o
  -3   1  14        4.55        9.87      1.28 o
  -2   1  14        9.76       13.57      1.47 o
  -1   1  14      108.62      123.28      4.82 o
   0   1  14       26.70       19.72      1.64 o
   1   1  14       23.49       17.77      1.49 o
   2   1  14       28.34       24.28      1.62 o
   3   1  14        1.37        0.04      0.90 o
   4   1  14        4.33        5.72      1.05 o
   5   1  14       16.67       19.95      1.38 o
   6   1  14        2.73        2.85      1.07 o
 -11   2  14        9.01        8.58      2.05 o
 -10   2  14       17.46       25.90      5.00 o
  -9   2  14        5.16        4.70      1.97 o
  -8   2  14        9.75        7.67      2.47 o
  -7   2  14        3.64        3.73      2.75 o
  -6   2  14      199.88      185.91     21.47 o
  -5   2  14       23.47       18.59      2.39 o
  -4   2  14        9.99       10.68      1.32 o
  -3   2  14       52.92       40.97      2.05 o
  -2   2  14       14.25       19.31      1.70 o
  -1   2  14        1.12       -0.53      1.07 o
   0   2  14      159.06      145.53      6.44 o
   1   2  14       29.38       22.91      1.58 o
   2   2  14      462.10      471.69     12.49 o
   3   2  14       89.02       77.35      2.92 o
   4   2  14       24.04       20.98      1.44 o
   5   2  14        0.98        1.68      0.87 o
   6   2  14        0.06        1.34      1.50 o
 -11   3  14        3.54        1.96      2.08 o
 -10   3  14       36.29       53.56      4.08 o
  -9   3  14        0.01        0.42      1.81 o
  -8   3  14        2.86        5.43      2.01 o
  -7   3  14        4.63        7.25      3.18 o
  -6   3  14        3.68        2.56      1.74 o
  -5   3  14        5.30        4.72      1.77 o
  -4   3  14        0.15       -0.17      0.96 o
  -3   3  14        0.16        0.96      1.02 o
  -2   3  14       48.80       38.91      2.07 o
  -1   3  14       85.15      105.07      3.76 o
   0   3  14       22.52       22.50      1.68 o
   1   3  14        2.12        0.40      0.95 o
   2   3  14        0.02       -0.57      0.86 o
   3   3  14        9.53        8.92      1.20 o
   4   3  14       15.74       13.67      1.27 o
   5   3  14        0.18        0.22      0.91 o
   6   3  14        0.08        0.36      1.45 o
 -11   4  14        0.03       -0.22      2.13 o
 -10   4  14       25.35       24.50      3.26 o
  -9   4  14       16.45       23.26      4.39 o
  -8   4  14       33.47       35.36      3.41 o
  -7   4  14        7.70       11.53      3.40 o
  -6   4  14       45.39       45.24      4.94 o
  -5   4  14        0.00       -1.09      1.40 o
  -4   4  14      123.25      120.99     12.96 o
  -3   4  14        4.55        5.57      1.28 o
  -2   4  14      162.12      154.90      8.18 o
  -1   4  14       11.15        8.00      1.37 o
   0   4  14        1.34        0.86      0.99 o
   1   4  14      138.02      139.51      6.66 o
   2   4  14       10.04       11.80      1.31 o
   3   4  14        0.10       -0.85      0.85 o
   4   4  14        0.15        0.05      0.84 o
   5   4  14        0.52        0.07      1.01 o
 -10   5  14        0.19        3.95      2.20 o
  -9   5  14        7.97       11.77      2.55 o
  -8   5  14        0.50        1.10      2.01 o
  -7   5  14        0.00        1.32      2.75 o
  -6   5  14       19.92       23.50      4.50 o
  -5   5  14        4.02        1.66      1.71 o
  -4   5  14        3.04        4.00      1.68 o
  -3   5  14        6.01        4.17      1.64 o
  -2   5  14       32.90       27.06      2.30 o
  -1   5  14       11.86       12.75      1.56 o
   0   5  14        6.57        6.73      1.32 o
   1   5  14        0.10       -0.07      0.97 o
   2   5  14        3.82        2.99      1.10 o
   3   5  14        0.34        0.45      0.95 o
   4   5  14        4.21        3.75      1.30 o
  -9   6  14       13.82       16.14      2.87 o
  -8   6  14        1.57        0.00      2.75 o
  -7   6  14        1.21        1.76      2.86 o
  -6   6  14        2.40        0.33      2.97 o
  -5   6  14       20.01       18.19      3.13 o
  -4   6  14        2.71        0.52      1.64 o
  -3   6  14        0.07       -0.12      1.50 o
  -2   6  14       11.68        6.42      1.98 o
  -1   6  14       42.39       38.12      3.26 o
   0   6  14        1.39        0.46      1.25 o
   1   6  14        0.07        0.61      1.07 o
   2   6  14        1.11        1.23      1.09 o
   3   6  14        0.57        1.61      1.38 o
   4   6  14       22.15       29.10      4.61 o
  -8   7  14        1.78        1.98      3.18 o
  -7   7  14        9.05       10.65      3.84 o
  -6   7  14        0.02        0.99      3.07 o
  -5   7  14        8.61       12.08      2.45 o
  -4   7  14        5.07        6.02      2.00 o
  -3   7  14        0.08       -0.87      1.50 o
  -2   7  14       46.55       41.42      3.24 o
  -1   7  14        0.68        1.81      1.64 o
   0   7  14        6.29        7.26      1.82 o
   1   7  14        2.27        1.52      1.37 o
   2   7  14        0.46        0.61      1.76 o
  -6   8  14        1.39        0.11      3.40 o
  -5   8  14       10.34       14.61      4.39 o
  -4   8  14        0.03        0.25      1.74 o
  -3   8  14        1.27        0.95      1.77 o
  -2   8  14        2.07        4.02      1.98 o
  -1   8  14        7.97        8.46      2.16 o
   0   8  14        0.46        1.65      2.64 o
   1   8  14        0.04       -0.33      2.31 o
 -11   0  15        1.36        7.80      3.51 o
  -5   0  15       43.77       45.12      3.22 o
  -3   0  15        0.00       -0.51      1.46 o
  -1   0  15     1208.48     1323.53    100.98 o
   1   0  15       37.74       35.96      2.63 o
   3   0  15      119.29      109.33      3.81 o
   5   0  15        8.95        4.83      2.20 o
 -11   1  15        0.74        0.33      2.97 o
 -10   1  15        0.45       -0.66      2.75 o
  -9   1  15        1.64        2.86      2.64 o
  -6   1  15        9.12        9.66      3.51 o
  -5   1  15        4.35        2.70      1.15 o
  -4   1  15        2.17        2.05      1.07 o
  -3   1  15       89.39       77.13      2.70 o
  -2   1  15      357.13      366.68      5.34 o
  -1   1  15      127.19      139.69      6.45 o
   0   1  15       15.14       21.89      2.26 o
   1   1  15       13.96        9.11      1.41 o
   2   1  15        1.95       -0.17      0.90 o
   3   1  15        8.25        8.75      1.21 o
   4   1  15        3.63        3.48      1.01 o
   5   1  15        0.68        1.74      1.31 o
 -11   2  15        1.40        1.43      2.97 o
 -10   2  15        2.83        6.59      3.29 o
  -9   2  15        0.54        2.42      2.97 o
  -6   2  15       21.92       21.85      4.17 o
  -5   2  15      128.30      126.82      8.07 o
  -4   2  15       74.11       78.13      2.76 o
  -3   2  15        0.10       -1.02      1.02 o
  -2   2  15      279.52      296.39     18.55 o
  -1   2  15       84.57       96.76      3.01 o
   0   2  15       48.25       46.90      2.63 o
   1   2  15       59.08       56.22      2.19 o
   2   2  15       10.27       11.77      1.34 o
   3   2  15      113.75      111.41      2.76 o
   4   2  15        0.67        2.37      0.96 o
   5   2  15       11.74       15.88      3.29 o
 -11   3  15        0.78        1.43      3.18 o
 -10   3  15        1.03       -1.10      2.86 o
  -9   3  15        1.19        0.33      2.75 o
  -8   3  15        2.76        5.60      3.07 o
  -6   3  15        3.70        6.81      3.07 o
  -5   3  15        1.05        1.06      1.56 o
  -4   3  15       10.36       12.61      1.84 o
  -3   3  15        8.33        7.22      1.43 o
  -2   3  15      157.65      196.32      9.02 o
  -1   3  15        8.35        9.40      1.43 o
   0   3  15        5.36        2.33      1.08 o
   1   3  15        3.93        2.65      1.09 o
   2   3  15        3.09        2.57      1.01 o
   3   3  15        9.59       11.60      1.32 o
   4   3  15        0.89        1.17      0.92 o
   5   3  15        1.27        2.09      1.86 o
 -10   4  15        1.39        2.42      3.40 o
  -9   4  15        2.72        1.87      3.18 o
  -8   4  15        0.18        3.95      2.97 o
  -6   4  15       17.62       15.15      3.95 o
  -5   4  15       52.15       48.21      3.45 o
  -4   4  15        6.58        3.53      1.78 o
  -3   4  15       24.07       20.91      2.16 o
  -2   4  15       31.26       28.23      2.04 o
  -1   4  15       48.81       47.35      2.31 o
   0   4  15       49.69       49.04      3.76 o
   1   4  15        0.29        1.00      1.01 o
   2   4  15        1.44        2.47      1.08 o
   3   4  15        6.38        7.66      1.26 o
   4   4  15        0.00        1.12      1.14 o
  -9   5  15        0.17        3.84      3.18 o
  -8   5  15        0.20        1.54      2.86 o
  -6   5  15       27.48       37.67      5.38 o
  -5   5  15        3.16        1.35      1.72 o
  -4   5  15        2.14       -1.04      1.56 o
  -3   5  15       15.72       16.09      2.47 o
  -2   5  15        2.25        2.05      1.44 o
  -1   5  15        1.19        2.29      1.18 o
   0   5  15        2.78        3.94      1.22 o
   1   5  15        8.74        9.13      1.40 o
   2   5  15       12.22       17.34      1.65 o
   3   5  15        4.82        4.60      1.47 o
   4   5  15        1.28        2.65      1.38 o
  -8   6  15        4.95        3.73      3.29 o
  -6   6  15        0.00       -1.98      2.86 o
  -5   6  15        0.70       -0.40      1.69 o
  -4   6  15        0.33        0.96      1.61 o
  -3   6  15       38.54       34.54      3.21 o
  -2   6  15        0.01        0.56      1.63 o
  -1   6  15        9.56        6.87      1.71 o
   0   6  15        0.33        0.50      1.33 o
   1   6  15        5.22        4.01      1.28 o
   2   6  15        0.00       -0.13      1.43 o
   3   6  15        0.22        0.30      1.46 o
  -6   7  15        1.28        2.42      3.51 o
  -5   7  15        0.15       -0.19      1.92 o
  -4   7  15        1.58        0.96      1.84 o
  -3   7  15        0.00       -0.97      1.63 o
  -2   7  15        0.02       -0.12      1.74 o
  -1   7  15        0.66        0.77      1.58 o
   0   7  15        0.55        1.32      2.42 o
   1   7  15        7.31        9.60      2.40 o
  -5   8  15        1.95        3.07      3.29 o
  -4   8  15        0.60       -1.44      1.79 o
  -3   8  15        0.48       -1.09      1.76 o
  -2   8  15       11.87        9.77      3.62 o
  -1   8  15        1.31        0.99      2.86 o
  -4   0  16        8.74        2.75      1.92 o
  -2   0  16       47.36       41.17      3.19 o
   0   0  16        8.69       16.26      2.47 o
   2   0  16       49.28       50.32      3.46 o
   4   0  16       10.33        7.25      2.53 o
 -11   1  16        0.11        0.11      3.18 o
  -6   1  16       17.44       26.69      4.61 o
  -5   1  16        0.16        0.87      1.38 o
  -4   1  16        2.93        7.23      1.43 o
  -3   1  16        0.36       -1.11      1.11 o
  -2   1  16       34.24       38.12      2.19 o
  -1   1  16        1.17        2.12      1.17 o
   0   1  16        2.86        2.56      1.07 o
   1   1  16        1.25        1.29      1.02 o
   2   1  16        2.08        3.07      1.09 o
   3   1  16       17.17       15.31      1.47 o
   4   1  16        1.19        2.71      1.58 o
 -10   2  16        5.92        9.66      3.73 o
  -6   2  16       28.44       28.00      4.61 o
  -5   2  16       16.72       17.50      2.59 o
  -4   2  16       30.26       29.85      2.12 o
  -3   2  16        3.17        2.91      1.26 o
  -2   2  16        1.38        4.02      1.31 o
  -1   2  16       63.59       47.94      3.44 o
   0   2  16       12.48       17.36      1.63 o
   1   2  16        4.06        5.57      1.19 o
   2   2  16       41.13       41.10      1.98 o
   3   2  16        1.66        2.70      1.07 o
   4   2  16       21.11       19.53      4.34 o
 -10   3  16        1.37        2.86      3.07 o
  -6   3  16       67.15       71.27      6.37 o
  -5   3  16        3.53        2.01      1.74 o
  -4   3  16       32.70       38.67      2.78 o
  -3   3  16        0.24        0.30      1.15 o
  -2   3  16       65.95       59.19      2.58 o
  -1   3  16       25.19       24.28      1.94 o
   0   3  16        1.86        3.31      1.14 o
   1   3  16       25.28       20.49      1.67 o
   2   3  16       18.99       19.30      1.64 o
   3   3  16        0.51        0.35      1.00 o
   4   3  16        0.78        0.13      1.36 o
  -9   4  16        2.95        1.43      3.07 o
  -6   4  16        0.00       -0.66      2.53 o
  -5   4  16        1.25        3.81      1.95 o
  -4   4  16        6.96       11.00      2.31 o
  -3   4  16       18.50       18.42      2.44 o
  -2   4  16        0.45        1.28      1.19 o
  -1   4  16       57.97       70.31      3.98 o
   0   4  16        3.84        1.77      1.12 o
   1   4  16        4.73        7.46      1.30 o
   2   4  16       26.96       30.11      1.97 o
   3   4  16        6.68        7.58      1.58 o
  -9   5  16        0.40       -2.42      2.97 o
  -6   5  16        0.18        1.43      3.07 o
  -5   5  16       16.48       14.31      2.55 o
  -4   5  16        0.01       -1.35      1.58 o
  -3   5  16        9.10        7.94      2.08 o
  -2   5  16        0.94       -0.17      1.36 o
  -1   5  16       15.02       14.40      1.98 o
   0   5  16       36.23       39.78      2.26 o
   1   5  16        3.93        4.93      1.31 o
   2   5  16       67.90       78.89      3.31 o
   3   5  16        0.13       -0.55      1.63 o
  -6   6  16        1.85        5.60      3.62 o
  -5   6  16        1.64        0.85      1.84 o
  -4   6  16       12.57       10.23      2.34 o
  -3   6  16        7.91        7.98      2.19 o
  -2   6  16       35.41       38.61      3.31 o
  -1   6  16        3.57        6.86      1.75 o
   0   6  16        2.98        2.10      1.47 o
   1   6  16        0.97        0.37      1.52 o
  -6   7  16        3.25        7.03      3.95 o
  -5   7  16        1.51        1.56      2.00 o
  -4   7  16        4.98        4.56      2.11 o
  -3   7  16        0.27       -0.92      1.81 o
  -2   7  16        1.45        4.89      2.09 o
  -1   7  16        0.03        0.66      2.86 o
   0   7  16        8.51       13.95      3.29 o
  -5   0  17       66.13       73.14      6.37 o
  -3   0  17       82.81       87.87      4.36 o
  -1   0  17       66.27       49.24      3.22 o
   1   0  17       10.94        7.59      2.25 o
   3   0  17       25.25       26.25      3.73 o
  -5   1  17       14.09       15.86      2.17 o
  -4   1  17       13.00       14.49      1.79 o
  -3   1  17      223.55      258.80     11.95 o
  -2   1  17        9.20       11.63      1.63 o
  -1   1  17        1.05        4.66      1.25 o
   0   1  17        1.82        2.88      1.14 o
   1   1  17        2.73        3.02      1.13 o
   2   1  17       10.03        8.79      1.35 o
   3   1  17        4.47        6.97      1.94 o
  -6   2  17        3.67        4.83      3.18 o
  -5   2  17       72.71       87.46      4.72 o
  -4   2  17        4.00        3.21      1.65 o
  -3   2  17       78.83       74.49      3.30 o
  -2   2  17       50.55       51.66      2.65 o
  -1   2  17        9.83        9.78      1.46 o
   0   2  17        0.09       -0.26      0.99 o
   1   2  17       10.28       11.47      1.49 o
   2   2  17        3.21        5.05      1.24 o
   3   2  17       25.99       34.13      2.87 o
  -6   3  17       14.25       15.92      4.17 o
  -5   3  17       24.01       27.33      4.23 o
  -4   3  17       15.13       15.69      2.63 o
  -3   3  17        0.10       -0.14      1.73 o
  -2   3  17       33.58       37.21      2.34 o
  -1   3  17       17.02       15.42      1.72 o
   0   3  17        8.76        6.86      1.36 o
   1   3  17        1.74        1.66      1.09 o
   2   3  17        1.60        3.57      1.45 o
   3   3  17       21.56       20.41      2.53 o
  -6   4  17        2.33        2.20      3.18 o
  -5   4  17        0.27        0.40      1.72 o
  -4   4  17       10.57       11.47      4.67 o
  -3   4  17        2.22        2.67      1.68 o
  -2   4  17        3.25        1.15      1.45 o
  -1   4  17        8.76       11.66      1.60 o
   0   4  17       13.62       19.30      1.81 o
   1   4  17        6.35        5.00      1.32 o
   2   4  17        0.33       -0.11      1.40 o
  -6   5  17        2.42        4.39      3.40 o
  -5   5  17        9.26        9.20      2.44 o
  -4   5  17        8.45        6.51      2.22 o
  -3   5  17        3.08        6.05      2.08 o
  -2   5  17       39.77       47.85      3.82 o
  -1   5  17        2.82        4.17      1.61 o
   0   5  17       11.15       15.77      1.81 o
   1   5  17       10.32       10.26      1.95 o
  -6   6  17        0.20        2.86      3.51 o
  -5   6  17        1.06        0.71      1.95 o
  -4   6  17        1.72       -1.54      2.47 o
  -3   6  17        5.35        8.22      2.24 o
  -2   6  17        0.17       -1.00      1.72 o
  -1   6  17        1.39       -0.11      2.75 o
   0   6  17        0.83        0.97      1.91 o
  -4   0  18      104.19      112.01      9.33 o
  -2   0  18       77.08       60.34      3.81 o
   0   0  18        4.17        5.45      1.79 o
   2   0  18       16.17       29.43      4.17 o
  -5   1  18        6.51        8.29      2.60 o
  -4   1  18        2.72        2.47      1.44 o
  -3   1  18        1.61        3.64      1.40 o
  -2   1  18        6.19       11.11      1.60 o
  -1   1  18        0.03       -0.43      1.09 o
   0   1  18        0.01        0.85      1.10 o
   1   1  18        5.06        6.14      1.34 o
   2   1  18        7.66        7.67      2.09 o
  -6   2  18       17.69       27.67      5.05 o
  -5   2  18        0.59        1.67      1.98 o
  -4   2  18       14.57       11.98      2.08 o
  -3   2  18        4.41        4.53      1.48 o
  -2   2  18       49.12       54.95      2.63 o
  -1   2  18        0.11        1.21      1.20 o
   0   2  18        0.00        0.45      1.08 o
   1   2  18        7.01        9.55      1.50 o
   2   2  18        1.45        0.40      1.82 o
  -6   3  18        2.92        5.38      3.40 o
  -5   3  18       11.80       18.44      2.84 o
  -4   3  18        0.26        1.74      1.84 o
  -3   3  18        1.38        1.17      1.56 o
  -2   3  18        0.12        0.09      1.23 o
  -1   3  18        2.39        3.31      1.28 o
   0   3  18        5.87        7.82      1.46 o
   1   3  18        0.09        0.73      1.42 o
   2   3  18       35.61       36.53      3.32 o
  -6   4  18        4.53        2.31      3.18 o
  -5   4  18        0.85       -0.05      2.25 o
  -4   4  18       19.47       23.97      3.06 o
  -3   4  18       12.08       14.01      2.19 o
  -2   4  18        0.95        1.50      1.54 o
  -1   4  18        4.30        3.99      1.41 o
   0   4  18        0.40        0.45      1.48 o
   1   4  18        3.90        4.98      1.68 o
  -6   5  18       18.99       22.73      4.94 o
  -5   5  18        0.86        2.22      1.95 o
  -4   5  18        5.31        7.03      2.29 o
  -3   5  18       19.76       29.23      3.28 o
  -2   5  18        4.70        3.18      1.70 o
  -1   5  18        0.73       -1.68      1.97 o
   0   5  18        2.71        1.48      2.03 o
  -5   0  19       11.72        9.55      3.95 o
  -3   0  19       28.06       28.42      3.28 o
  -1   0  19        9.65       12.15      2.34 o
   1   0  19        1.58        3.40      2.86 o
  -5   1  19        4.52        8.90      3.95 o
  -4   1  19       50.98       57.09      3.42 o
  -3   1  19       19.91       16.69      1.91 o
  -2   1  19        0.65       -0.16      1.17 o
  -1   1  19        0.01        0.26      1.18 o
   0   1  19        6.90       10.32      1.55 o
   1   1  19        3.58        7.47      2.64 o
  -6   2  19        3.69        3.18      3.51 o
  -5   2  19        6.04        7.03      3.84 o
  -4   2  19        0.40        1.57      1.65 o
  -3   2  19        4.90        3.22      1.43 o
  -2   2  19        6.17       12.18      1.79 o
  -1   2  19        0.02        0.45      1.22 o
   0   2  19        3.79        3.98      1.68 o
   1   2  19        4.21        9.10      2.33 o
  -6   3  19        0.17        1.65      3.29 o
  -5   3  19        0.87       -0.25      1.84 o
  -4   3  19        0.75        0.87      1.87 o
  -3   3  19       17.27       22.29      2.53 o
  -2   3  19        0.26        1.27      1.35 o
  -1   3  19        9.89       15.53      1.87 o
   0   3  19        1.27        1.61      1.55 o
  -6   4  19       12.28       20.87      4.83 o
  -5   4  19       11.69       11.37      2.69 o
  -4   4  19       17.81       18.10      2.97 o
  -3   4  19        6.84        6.77      2.22 o
  -2   4  19        0.02        2.42      2.27 o
  -1   4  19        5.84        8.89      2.52 o
  -4   0  20        7.13        4.39      3.62 o
  -2   0  20       27.64       26.01      3.14 o
  -5   1  20        8.84        5.60      3.62 o
  -4   1  20        0.22        1.47      1.73 o
  -3   1  20        0.09       -0.04      1.34 o
  -2   1  20        0.50        1.22      1.37 o
  -1   1  20        1.83        1.48      1.63 o
  -6   2  20        7.97       10.54      4.28 o
  -5   2  20       11.46       11.75      4.06 o
  -4   2  20        3.62        4.13      1.86 o
  -3   2  20        0.00        1.61      1.68 o
  -2   2  20       10.13       11.03      1.78 o
  -1   2  20        0.01        0.34      1.50 o
  -5   3  20        0.55       -1.65      3.18 o
  -4   3  20        0.39        0.22      1.95 o
  -3   3  20        1.97        6.18      1.98 o
 
